# Supplementary material for: Structure-guided analysis of divergent homologs unveils deep ancestry and arthropod specialization of the pacifastin family
Source: Sci Rep. 2026 May 20;16:22875. doi: 10.1038/s41598-026-52748-5 (PMC13388995; doi:10.1038/s41598-026-52748-5)
Supplement: Supplementary file 1 — Supplementary Information 1. [file 41598_2026_52748_MOESM1_ESM.xlsx]

## Sheet: PLDs_pLDDT_scores
Protein_ID	pLDDT_mean	pLDDT_min	pLDDT_max	n_residues	Detection_Method
ENA_MRG92455_MRG92455.1_1-238_D1	0.92	0.65	0.97	262	Structure-only
ENA_MRG92455_MRG92455.1_1-238_D2	0.91	0.68	0.96	274	Structure-only
ENA_MRG92455_MRG92455.1_1-238_D3	0.91	0.66	0.96	263	Structure-only
lcl_ADMH02000495.1_cds_ETN66202.1_1_1-596_D10	0.86	0.49	0.95	226	Common
lcl_ADMH02000495.1_cds_ETN66202.1_1_1-596_D3	0.9	0.73	0.96	214	Common
lcl_ADMH02000495.1_cds_ETN66202.1_1_1-596_D9	0.91	0.67	0.96	218	Common
lcl_AM746676.1_cds_CAN94267.1_1_1-214_D1	0.92	0.71	0.97	267	Structure-only
lcl_AM746676.1_cds_CAN94267.1_1_1-214_D2	0.91	0.66	0.96	249	Structure-only
lcl_AM746676.1_cds_CAN94267.1_1_1-214_D3	0.92	0.57	0.97	260	Structure-only
lcl_BGZK01000682.1_cds_GBP55951.1_1_1-106_D1	0.86	0.46	0.94	218	Common
lcl_BGZK01000682.1_cds_GBP55954.1_1_1-380_D1	0.86	0.47	0.94	206	Common
lcl_BGZK01000682.1_cds_GBP55954.1_1_1-380_D3	0.84	0.53	0.93	226	Common
lcl_BGZK01000682.1_cds_GBP55954.1_1_1-380_D4	0.84	0.47	0.93	204	Common
lcl_BGZK01000682.1_cds_GBP55955.1_1_1-295_D1	0.84	0.46	0.94	203	Common
lcl_BGZK01000682.1_cds_GBP55955.1_1_1-295_D2	0.86	0.47	0.95	217	Common
lcl_BGZK01000682.1_cds_GBP55955.1_1_1-295_D3	0.87	0.52	0.95	221	Common
lcl_BGZK01000682.1_cds_GBP55955.1_1_1-295_D5	0.83	0.41	0.93	230	Common
lcl_BLKM01000363.1_cds_GFG32369.1_1_1-274_D1	0.89	0.58	0.95	217	Common
lcl_BLKM01000363.1_cds_GFG32369.1_1_1-274_D2	0.75	0.35	0.9	240	Common
lcl_BLKM01000363.1_cds_GFG32369.1_1_1-274_D3	0.88	0.58	0.95	220	Common
lcl_BLKM01000363.1_cds_GFG32369.1_1_1-274_D5	0.85	0.54	0.94	234	Common
lcl_BLXT01007695.1_cds_GFO41472.1_1_1-535_D1	0.71	0.25	0.85	252	Structure-only
lcl_BMAT01006342.1_cds_GFS10501.1_1_1-308_D1	0.83	0.58	0.92	233	Structure-only
lcl_CACVKT020007264.1_cds_CAC5406731.1_1_1-450_D5	0.89	0.49	0.96	279	Structure-only
lcl_CADCXV010001102.1_cds_CAB0041241.1_1_1-505_D1	0.85	0.48	0.95	230	Common
lcl_CADCXV010001102.1_cds_CAB0041241.1_1_1-505_D2	0.86	0.56	0.94	223	Common
lcl_CADCXV010001102.1_cds_CAB0041241.1_1_1-505_D4	0.84	0.47	0.93	231	Common
lcl_CADCXV010001102.1_cds_CAB0041241.1_1_1-505_D5	0.88	0.51	0.95	226	Common
lcl_CADCXV010001102.1_cds_CAB0041241.1_1_1-505_D6	0.88	0.49	0.96	221	Common
lcl_CADCXV010001102.1_cds_CAB0041241.1_1_1-505_D8	0.85	0.5	0.94	234	Common
lcl_CADCXV010001102.1_cds_CAB0041242.1_1_1-867_D1	0.87	0.56	0.94	223	Common
lcl_CADCXV010001102.1_cds_CAB0041242.1_1_1-867_D11	0.87	0.54	0.95	225	Common
lcl_CADCXV010001102.1_cds_CAB0041242.1_1_1-867_D2	0.82	0.54	0.92	230	Common
lcl_CADCXV010001102.1_cds_CAB0041242.1_1_1-867_D3	0.87	0.49	0.95	230	Common
lcl_CADCXV010001102.1_cds_CAB0041242.1_1_1-867_D6	0.84	0.46	0.93	225	Common
lcl_CADEBC010000537.1_cds_CAB3249131.1_1_1-633_D1	0.68	0.35	0.81	225	Common
lcl_CADEBC010000537.1_cds_CAB3249131.1_1_1-633_D2	0.87	0.57	0.95	236	Common
lcl_CADEBC010000537.1_cds_CAB3249131.1_1_1-633_D3	0.76	0.44	0.9	255	Common
lcl_CADEBC010000537.1_cds_CAB3249131.1_1_1-633_D4	0.87	0.57	0.94	250	Common
lcl_CADEBC010000537.1_cds_CAB3249131.1_1_1-633_D5	0.8	0.58	0.9	261	Common
lcl_CADEBC010000537.1_cds_CAB3249135.1_1_1-528_D1	0.77	0.5	0.89	243	Common
lcl_CADEBC010000537.1_cds_CAB3249135.1_1_1-528_D2	0.77	0.53	0.9	208	Common
lcl_CADEBC010000537.1_cds_CAB3249135.1_1_1-528_D3	0.77	0.41	0.87	221	Common
lcl_CADEBC010000537.1_cds_CAB3249135.1_1_1-528_D4	0.83	0.49	0.92	208	Common
lcl_CADEBC010000537.1_cds_CAB3249135.1_1_1-528_D5	0.8	0.45	0.91	229	Common
lcl_CADEBC010000537.1_cds_CAB3249135.1_1_1-528_D6	0.66	0.42	0.79	211	Common
lcl_CAHIKZ030001291.1_cds_CAE1258866.1_1_1-234_D1	0.87	0.53	0.94	272	Structure-only
lcl_CAHIKZ030001291.1_cds_CAE1258866.1_1_1-234_D2	0.86	0.52	0.94	275	Structure-only
lcl_CAHIKZ030001291.1_cds_CAE1258866.1_1_1-234_D4	0.88	0.51	0.96	279	Structure-only
lcl_CAHIKZ030001291.1_cds_CAE1258866.1_1_1-234_D5	0.88	0.6	0.95	282	Structure-only
lcl_CAIIXF020000006.1_cds_CAH1785776.1_1_1-301_D1	0.78	0.45	0.93	251	Sequence-only
lcl_CAIIXF020000006.1_cds_CAH1785776.1_1_1-301_D2	0.83	0.47	0.93	236	Sequence-only
lcl_CAIIXF020000007.1_cds_CAH1790058.1_1_1-234_D1	0.89	0.52	0.95	277	Structure-only
lcl_CAIIXF020000007.1_cds_CAH1790058.1_1_1-234_D2	0.91	0.64	0.96	271	Structure-only
lcl_CAIIXF020000011.1_cds_CAH1799634.1_1_1-831_D1	0.78	0.44	0.89	305	Structure-only
lcl_CAIIXF020000011.1_cds_CAH1799634.1_1_1-831_D2	0.87	0.47	0.96	272	Structure-only
lcl_CAIIXF020000011.1_cds_CAH1799634.1_1_1-831_D3	0.9	0.58	0.96	265	Structure-only
lcl_CAIIXF020000011.1_cds_CAH1799634.1_1_1-831_D4	0.82	0.58	0.91	310	Structure-only
lcl_CAIIXF020000011.1_cds_CAH1799634.1_1_1-831_D5	0.89	0.51	0.96	279	Structure-only
lcl_CAIIXF020000358.1_cds_CAH1803240.1_1_1-337_D1	0.9	0.63	0.96	285	Structure-only
lcl_CAIIXF020000358.1_cds_CAH1803240.1_1_1-337_D2	0.76	0.4	0.91	288	Structure-only
lcl_CAIIXF020000358.1_cds_CAH1803240.1_1_1-337_D3	0.9	0.66	0.96	271	Structure-only
lcl_CAIIXF020000358.1_cds_CAH1803240.1_1_1-337_D4	0.88	0.61	0.95	274	Structure-only
lcl_CAJHNH020005668.1_cds_CAG5132811.1_1_1-127_D1	0.86	0.48	0.94	271	Structure-only
lcl_CAJNOJ010000313.1_cds_CAF1392110.1_1_1-73_D1	0.83	0.55	0.92	289	Structure-only
lcl_CAJNOK010070809.1_cds_CAF1662625.1_1_1-75_D1	0.88	0.55	0.95	274	Structure-only
lcl_CAJOBR010077140.1_cds_CAF5114486.1_1_1-80_D1	0.8	0.54	0.89	310	Structure-only
lcl_CAJVCH010023563.1_cds_CAG7694882.1_1_1-225_D1	0.86	0.45	0.95	214	Common
lcl_CAJVCH010023563.1_cds_CAG7694882.1_1_1-225_D2	0.87	0.5	0.94	214	Common
lcl_CAJVCH010023563.1_cds_CAG7694882.1_1_1-225_D3	0.81	0.45	0.93	249	Common
lcl_CAJVCH010232013.1_cds_CAG7732461.1_1_1-124_D1	0.85	0.62	0.94	219	Common
lcl_CAJVCH010331415.1_cds_CAG7787084.1_1_1-404_D1	0.87	0.58	0.95	215	Common
lcl_CAJVCH010331415.1_cds_CAG7787084.1_1_1-404_D2	0.87	0.52	0.95	218	Common
lcl_CAJVCH010331415.1_cds_CAG7787084.1_1_1-404_D3	0.84	0.47	0.93	229	Common
lcl_CAKASE010000066.1_cds_CAG9570926.1_1_1-419_D1	0.62	0.31	0.81	266	Structure-only
lcl_CARXXK010000001.1_cds_CAI6351810.1_1_1-176_D1	0.8	0.36	0.91	280	Structure-only
lcl_CAXKWB010000441.1_cds_CAL4060869.1_1_1-270_D1	0.77	0.41	0.88	264	Structure-only
lcl_CAXKWB010013905.1_cds_CAL4109035.1_1_1-228_D1	0.7	0.34	0.87	254	Structure-only
lcl_CDMY01000310.1_cds_CEM01786.1_1_1-147_D1	0.79	0.46	0.89	202	Common
lcl_CDMY01000310.1_cds_CEM01786.1_1_1-147_D2	0.76	0.48	0.9	206	Common
lcl_CP012159.1_cds_AKT37495.1_1_1-237_D1	0.9	0.7	0.95	263	Structure-only
lcl_CP012159.1_cds_AKT37495.1_1_1-237_D2	0.89	0.69	0.95	259	Structure-only
lcl_CP012159.1_cds_AKT37496.1_1_1-204_D1	0.9	0.61	0.96	265	Structure-only
lcl_CP012673.1_cds_AUX47552.1_1_1-77_D1	0.92	0.66	0.97	282	Structure-only
lcl_CP030032.1_cds_AWV90409.1_1_1-278_D1	0.9	0.64	0.96	216	Common
lcl_CP030032.1_cds_AWV90409.1_1_1-278_D2	0.89	0.68	0.96	215	Common
lcl_CP030032.1_cds_AWV90409.1_1_1-278_D3	0.88	0.55	0.95	215	Common
lcl_CP041186.1_cds_QDG51390.1_1_1-211_D1	0.91	0.69	0.97	215	Common
lcl_DF836383.1_cds_GAN05532.1_1_1-90_D1	0.91	0.63	0.97	234	Common
lcl_DF836383.1_cds_GAN05532.1_1_1-90_D2	0.88	0.52	0.95	243	Common
lcl_DS232102.1_cds_EDS34849.1_1_1-433_D2	0.92	0.67	0.97	218	Common
lcl_DS232102.1_cds_EDS34849.1_1_1-433_D4	0.87	0.47	0.95	228	Common
lcl_DS232102.1_cds_EDS34849.1_1_1-433_D5	0.9	0.6	0.96	218	Common
lcl_DS232102.1_cds_EDS34849.1_1_1-433_D8	0.86	0.52	0.95	242	Common
lcl_DS235879.1_cds_EEB19875.1_1_1-71_D1	0.9	0.62	0.96	209	Common
lcl_DS985270.1_cds_EDV19609.1_1_1-1998_D1	0.88	0.55	0.96	288	Structure-only
lcl_DS985270.1_cds_EDV19609.1_1_1-1998_D10	0.86	0.5	0.95	271	Structure-only
lcl_DS985270.1_cds_EDV19609.1_1_1-1998_D11	0.85	0.51	0.94	291	Structure-only
lcl_DS985270.1_cds_EDV19609.1_1_1-1998_D12	0.78	0.41	0.88	284	Structure-only
lcl_DS985270.1_cds_EDV19609.1_1_1-1998_D13	0.9	0.63	0.96	288	Structure-only
lcl_DS985270.1_cds_EDV19609.1_1_1-1998_D14	0.87	0.49	0.95	287	Structure-only
lcl_DS985270.1_cds_EDV19609.1_1_1-1998_D15	0.88	0.48	0.95	275	Structure-only
lcl_DS985270.1_cds_EDV19609.1_1_1-1998_D16	0.82	0.38	0.91	271	Structure-only
lcl_DS985270.1_cds_EDV19609.1_1_1-1998_D17	0.87	0.51	0.95	286	Structure-only
lcl_DS985270.1_cds_EDV19609.1_1_1-1998_D18	0.8	0.43	0.91	306	Structure-only
lcl_DS985270.1_cds_EDV19609.1_1_1-1998_D19	0.85	0.44	0.93	267	Structure-only
lcl_DS985270.1_cds_EDV19609.1_1_1-1998_D2	0.86	0.51	0.94	288	Structure-only
lcl_DS985270.1_cds_EDV19609.1_1_1-1998_D20	0.86	0.47	0.94	286	Structure-only
lcl_DS985270.1_cds_EDV19609.1_1_1-1998_D21	0.86	0.47	0.95	280	Structure-only
lcl_DS985270.1_cds_EDV19609.1_1_1-1998_D22	0.87	0.52	0.95	283	Structure-only
lcl_DS985270.1_cds_EDV19609.1_1_1-1998_D23	0.87	0.47	0.95	286	Structure-only
lcl_DS985270.1_cds_EDV19609.1_1_1-1998_D3	0.68	0.41	0.85	288	Structure-only
lcl_DS985270.1_cds_EDV19609.1_1_1-1998_D39	0.8	0.58	0.9	275	Structure-only
lcl_DS985270.1_cds_EDV19609.1_1_1-1998_D4	0.87	0.48	0.95	292	Structure-only
lcl_DS985270.1_cds_EDV19609.1_1_1-1998_D40	0.84	0.48	0.93	289	Structure-only
lcl_DS985270.1_cds_EDV19609.1_1_1-1998_D5	0.84	0.46	0.93	279	Structure-only
lcl_DS985270.1_cds_EDV19609.1_1_1-1998_D6	0.85	0.47	0.93	276	Structure-only
lcl_DS985270.1_cds_EDV19609.1_1_1-1998_D7	0.83	0.41	0.92	293	Structure-only
lcl_DS985270.1_cds_EDV19609.1_1_1-1998_D8	0.84	0.47	0.93	299	Structure-only
lcl_DS985270.1_cds_EDV19609.1_1_1-1998_D9	0.87	0.47	0.95	279	Structure-only
lcl_FZQP02001260.1_cds_VVC92284.1_1_1-208_D1	0.87	0.64	0.94	203	Common
lcl_FZQP02001260.1_cds_VVC92284.1_1_1-208_D2	0.85	0.62	0.93	212	Common
lcl_FZQP02006077.1_cds_VVD02418.1_1_1-493_D1	0.86	0.56	0.95	232	Common
lcl_FZQP02006077.1_cds_VVD02418.1_1_1-493_D3	0.86	0.55	0.94	217	Common
lcl_FZQP02006077.1_cds_VVD02418.1_1_1-493_D4	0.85	0.56	0.94	207	Common
lcl_FZQP02006077.1_cds_VVD02418.1_1_1-493_D8	0.89	0.5	0.95	210	Common
lcl_GAHY01001910.1_cds_JAA75600.1_1_1-235_D1	0.85	0.61	0.94	218	Common
lcl_GAHY01001910.1_cds_JAA75600.1_1_1-235_D2	0.85	0.51	0.94	227	Common
lcl_GAHY01001910.1_cds_JAA75600.1_1_1-235_D3	0.82	0.5	0.92	218	Common
lcl_GAHY01001910.1_cds_JAA75600.1_1_1-235_D4	0.79	0.43	0.92	230	Common
lcl_GEZM01044866.1_cds_JAV78077.1_1_1-118_D1	0.84	0.61	0.92	214	Common
lcl_GEZM01044866.1_cds_JAV78077.1_1_1-118_D2	0.9	0.58	0.96	214	Common
lcl_GEZM01047989.1_cds_JAV76667.1_1_1-101_D1	0.57	0.39	0.67	234	Common
lcl_GEZM01047989.1_cds_JAV76667.1_1_1-101_D2	0.89	0.59	0.96	210	Common
lcl_GL443286.1_cds_EFN62229.1_1_1-78_D1	0.81	0.51	0.92	225	Common
lcl_JAACXV010000405.1_cds_KAF7278200.1_1_1-73_D1	0.88	0.57	0.95	229	Common
lcl_JAAOIC020000044.1_cds_KAG8038038.1_1_1-127_D1	0.79	0.4	0.9	223	Common
lcl_JAAOIC020000044.1_cds_KAG8038038.1_1_1-127_D2	0.9	0.67	0.96	218	Common
lcl_JACEEZ010021770.1_cds_KAG0713081.1_1_1-203_D1	0.75	0.38	0.91	241	Common
lcl_JACEEZ010021770.1_cds_KAG0713081.1_1_1-203_D2	0.76	0.4	0.89	218	Common
lcl_JACEEZ010021770.1_cds_KAG0713081.1_1_1-203_D3	0.88	0.53	0.96	209	Common
lcl_JACEEZ010021770.1_cds_KAG0713081.1_1_1-203_D4	0.84	0.52	0.94	202	Common
lcl_JACKWZ010000019.1_cds_KAF9422095.1_1_1-80_D1	0.88	0.53	0.95	212	Common
lcl_JACKWZ010000019.1_cds_KAF9422101.1_1_1-528_D1	0.69	0.28	0.87	260	Common
lcl_JACMRX010000005.1_cds_KAF7988717.1_1_1-69_D1	0.83	0.5	0.92	217	Common
lcl_JADBJN010000001.1_cds_KAG5679588.1_1_1-258_D2	0.88	0.65	0.95	216	Common
lcl_JADBJN010000001.1_cds_KAG5679588.1_1_1-258_D3	0.89	0.5	0.96	223	Common
lcl_JAEAOA010000678.1_cds_KAK3595251.1_1_1-107_D1	0.89	0.53	0.95	271	Structure-only
lcl_JAEPRD010000160.1_cds_KAG2195846.1_1_1-303_D1	0.89	0.6	0.96	250	Common
lcl_JAEPRD010000160.1_cds_KAG2195846.1_1_1-303_D2	0.92	0.69	0.97	230	Common
lcl_JAEPRD010000160.1_cds_KAG2195846.1_1_1-303_D3	0.89	0.65	0.96	240	Common
lcl_JAEPRD010000160.1_cds_KAG2195846.1_1_1-303_D4	0.88	0.51	0.95	248	Common
lcl_JAEPRD010000160.1_cds_KAG2195846.1_1_1-303_D6	0.92	0.67	0.97	233	Common
lcl_JAHYIQ010000019.1_cds_KAK1124115.1_1_1-89_D1	0.86	0.62	0.94	211	Common
lcl_JAIWYP010000001.1_cds_KAH3886478.1_1_1-53_D1	0.87	0.42	0.95	279	Structure-only
lcl_JAIWYP010000004.1_cds_KAH3830786.1_1_1-134_D1	0.83	0.44	0.93	290	Structure-only
lcl_JAIWYP010000004.1_cds_KAH3834877.1_1_1-95_D1	0.7	0.34	0.88	277	Structure-only
lcl_JAIWYP010000005.1_cds_KAH3825475.1_1_1-94_D1	0.75	0.43	0.86	299	Structure-only
lcl_JAIWYP010000005.1_cds_KAH3825475.1_1_1-94_D2	0.88	0.54	0.95	287	Structure-only
lcl_JAIWYP010000008.1_cds_KAH3780851.1_1_1-66_D1	0.88	0.53	0.95	284	Structure-only
lcl_JAIWYP010000009.1_cds_KAH3773935.1_1_1-231_D1	0.89	0.54	0.96	279	Structure-only
lcl_JAIWYP010000009.1_cds_KAH3773935.1_1_1-231_D2	0.88	0.53	0.95	272	Structure-only
lcl_JAIWYP010000010.1_cds_KAH3747614.1_1_1-95_D1	0.9	0.56	0.96	271	Structure-only
lcl_JAIWYP010000010.1_cds_KAH3754208.1_1_1-82_D1	0.9	0.59	0.96	268	Structure-only
lcl_JAIWYP010000012.1_cds_KAH3724848.1_1_1-98_D1	0.83	0.4	0.92	277	Structure-only
lcl_JAIWYP010000015.1_cds_KAH3700512.1_1_1-149_D1	0.87	0.46	0.94	257	Structure-only
lcl_JAIWYP010000015.1_cds_KAH3700512.1_1_1-149_D2	0.8	0.42	0.9	278	Structure-only
lcl_JAIWYP010000015.1_cds_KAH3701868.1_1_1-372_D5	0.82	0.55	0.91	289	Structure-only
lcl_JAIWYP010000015.1_cds_KAH3701896.1_1_1-336_D1	0.91	0.67	0.97	253	Structure-only
lcl_JAIWYP010000015.1_cds_KAH3701896.1_1_1-336_D2	0.91	0.58	0.96	252	Structure-only
lcl_JAIWYP010000015.1_cds_KAH3701896.1_1_1-336_D3	0.91	0.67	0.97	261	Structure-only
lcl_JAIWYP010000015.1_cds_KAH3701896.1_1_1-336_D4	0.91	0.66	0.97	265	Structure-only
lcl_JALNTZ010000007.1_cds_KAJ3646030.1_1_1-90_D1	0.89	0.62	0.96	208	Common
lcl_JALNTZ010000007.1_cds_KAJ3646030.1_1_1-90_D2	0.89	0.66	0.95	209	Common
lcl_JANBOI010000004.1_cds_KAJ1736064.1_1_1-213_D1	0.7	0.28	0.86	271	Structure-only
lcl_JANBPU010000055.1_cds_KAJ1918022.1_1_1-110_D1	0.72	0.28	0.92	243	Common
lcl_JANBPU010000128.1_cds_KAJ1915823.1_1_1-492_D1	0.83	0.54	0.93	253	Structure-only
lcl_JANBPU010000128.1_cds_KAJ1915823.1_1_1-492_D2	0.82	0.5	0.94	246	Structure-only
lcl_JANBPU010000475.1_cds_KAJ1911202.1_1_1-106_D1	0.72	0.27	0.89	257	Structure-only
lcl_JANBQF010000001.1_cds_KAJ2008717.1_1_1-277_D1	0.72	0.3	0.89	279	Structure-only
lcl_JANBTW010000006.1_cds_KAJ2680250.1_1_1-265_D1	0.78	0.47	0.91	271	Structure-only
lcl_JANBUO010001262.1_cds_KAJ2799042.1_1_1-272_D1	0.76	0.39	0.92	263	Structure-only
lcl_JANBUW010000121.1_cds_KAJ2848913.1_1_1-254_D1	0.77	0.44	0.92	261	Structure-only
lcl_JAQQBS010000001.1_cds_KAK0177867.1_1_1-238_D1	0.79	0.44	0.91	223	Common
lcl_JAQQBS010000001.1_cds_KAK0177867.1_1_1-238_D2	0.74	0.41	0.87	237	Common
lcl_JAQQBS010000001.1_cds_KAK0177867.1_1_1-238_D3	0.85	0.55	0.94	216	Common
lcl_JAQQBS010000001.1_cds_KAK0177867.1_1_1-238_D4	0.89	0.63	0.95	224	Common
lcl_JARGEI010000023.1_cds_KAJ8710285.1_1_1-245_D3	0.89	0.53	0.96	211	Common
lcl_JARGEI010000023.1_cds_KAJ8710286.1_1_1-346_D2	0.81	0.53	0.93	232	Common
lcl_JARGEI010000023.1_cds_KAJ8710286.1_1_1-346_D3	0.82	0.46	0.93	221	Common
lcl_JASPKZ010009369.1_cds_KAJ9577259.1_1_1-148_D1	0.85	0.51	0.94	213	Common
lcl_JASPKZ010009369.1_cds_KAJ9577259.1_1_1-148_D2	0.88	0.69	0.95	217	Common
lcl_JASPKZ010009369.1_cds_KAJ9577259.1_1_1-148_D3	0.86	0.57	0.94	213	Common
lcl_JASPKZ010009369.1_cds_KAJ9577262.1_1_1-55_D1	0.89	0.52	0.96	209	Common
lcl_JAWQEG010002443.1_cds_KAK3871951.1_1_1-181_D1	0.89	0.64	0.95	210	Common
lcl_JAWQEG010002443.1_cds_KAK3871951.1_1_1-181_D3	0.76	0.41	0.89	227	Common
lcl_JAWQEG010002443.1_cds_KAK3871951.1_1_1-181_D4	0.81	0.49	0.94	200	Common
lcl_JAWQEG010004131.1_cds_KAK3862907.1_1_1-113_D1	0.87	0.5	0.95	211	Common
lcl_JAWZYT010003463.1_cds_KAK4298273.1_1_1-1572_D1	0.83	0.48	0.92	329	Sequence-only
lcl_JAZGQO010000006.1_cds_KAK6186217.1_1_1-85_D1	0.84	0.55	0.93	280	Structure-only
lcl_JAZGQO010000008.1_cds_KAK6180373.1_1_1-114_D1	0.86	0.45	0.94	274	Structure-only
lcl_JAZGQO010000008.1_cds_KAK6180373.1_1_1-114_D2	0.88	0.57	0.95	262	Structure-only
lcl_JBAMIC010000001.1_cds_KAK7116217.1_1_1-73_D1	0.88	0.64	0.95	262	Structure-only
lcl_JBAMIC010000011.1_cds_KAK7099772.1_1_1-106_D1	0.89	0.55	0.96	261	Structure-only
lcl_JBAMIC010000011.1_cds_KAK7099781.1_1_1-115_D1	0.85	0.62	0.93	254	Structure-only
lcl_JEMB01003528.1_cds_KYF71355.1_1_1-258_D1	0.9	0.5	0.96	269	Structure-only
lcl_JEMB01003528.1_cds_KYF71355.1_1_1-258_D3	0.91	0.58	0.96	266	Structure-only
lcl_JH668521.1_cds_KAG6456729.1_1_1-85_D1	0.9	0.66	0.96	214	Common
lcl_JH668685.1_cds_KAG6460620.1_1_1-471_D1	0.63	0.34	0.77	231	Common
lcl_JH668685.1_cds_KAG6460620.1_1_1-471_D2	0.87	0.55	0.95	243	Common
lcl_JH668685.1_cds_KAG6460620.1_1_1-471_D3	0.82	0.55	0.95	224	Common
lcl_JH668685.1_cds_KAG6460620.1_1_1-471_D4	0.88	0.64	0.95	246	Common
lcl_JH668685.1_cds_KAG6460620.1_1_1-471_D5	0.44	0.25	0.56	259	Common
lcl_JH668685.1_cds_KAG6460620.1_1_1-471_D6	0.88	0.62	0.95	224	Common
lcl_JH668685.1_cds_KAG6460628.1_1_1-656_D7	0.69	0.42	0.82	233	Common
lcl_JH668685.1_cds_KAG6460629.1_1_1-554_D1	0.76	0.47	0.87	218	Common
lcl_JH668685.1_cds_KAG6460629.1_1_1-554_D2	0.88	0.52	0.96	245	Common
lcl_JH668685.1_cds_KAG6460629.1_1_1-554_D3	0.8	0.49	0.93	219	Common
lcl_JH668685.1_cds_KAG6460629.1_1_1-554_D4	0.83	0.51	0.93	217	Common
lcl_JH668685.1_cds_KAG6460629.1_1_1-554_D5	0.83	0.54	0.92	218	Common
lcl_JH668685.1_cds_KAG6460629.1_1_1-554_D6	0.87	0.54	0.95	217	Common
lcl_JH668685.1_cds_KAG6460630.1_1_1-340_D6	0.82	0.44	0.93	223	Common
lcl_JH668685.1_cds_KAG6460632.1_1_1-354_D1	0.88	0.66	0.95	215	Common
lcl_JH668685.1_cds_KAG6460632.1_1_1-354_D3	0.86	0.44	0.94	221	Common
lcl_JH668685.1_cds_KAG6460632.1_1_1-354_D4	0.85	0.47	0.94	220	Common
lcl_JH668685.1_cds_KAG6460632.1_1_1-354_D5	0.88	0.48	0.95	226	Common
lcl_JH668685.1_cds_KAG6460632.1_1_1-354_D6	0.89	0.61	0.96	224	Common
lcl_JYPD01000021.1_cds_KXK08942.1_1_1-103_D1	0.91	0.64	0.97	270	Structure-only
lcl_KB200869.1_cds_ESO99906.1_1_1-470_D1	0.77	0.49	0.91	277	Structure-only
lcl_KB200869.1_cds_ESO99906.1_1_1-470_D2	0.9	0.62	0.96	268	Structure-only
lcl_KB200869.1_cds_ESO99906.1_1_1-470_D4	0.87	0.41	0.95	269	Structure-only
lcl_KB200869.1_cds_ESO99929.1_1_1-394_D1	0.83	0.39	0.93	257	Structure-only
lcl_KB200869.1_cds_ESO99929.1_1_1-394_D2	0.86	0.53	0.94	260	Structure-only
lcl_KB200869.1_cds_ESO99929.1_1_1-394_D3	0.86	0.54	0.94	278	Structure-only
lcl_KB200869.1_cds_ESO99929.1_1_1-394_D4	0.89	0.67	0.95	254	Structure-only
lcl_KB200869.1_cds_ESO99929.1_1_1-394_D5	0.89	0.65	0.95	254	Structure-only
lcl_KB200869.1_cds_ESO99929.1_1_1-394_D6	0.86	0.64	0.94	266	Structure-only
lcl_KB200869.1_cds_ESO99929.1_1_1-394_D7	0.91	0.64	0.96	261	Structure-only
lcl_KB201802.1_cds_ESO94555.1_1_1-109_D1	0.87	0.57	0.94	277	Structure-only
lcl_KB201802.1_cds_ESO94555.1_1_1-109_D2	0.88	0.53	0.94	277	Structure-only
lcl_KB201890.1_cds_ESO93977.1_1_1-201_D1	0.89	0.65	0.96	258	Structure-only
lcl_KB201890.1_cds_ESO93977.1_1_1-201_D2	0.9	0.56	0.96	265	Structure-only
lcl_KB201890.1_cds_ESO93977.1_1_1-201_D3	0.92	0.62	0.97	258	Structure-only
lcl_KB201890.1_cds_ESO93977.1_1_1-201_D4	0.82	0.53	0.92	317	Structure-only
lcl_KB202567.1_cds_ESO89606.1_1_1-402_D1	0.84	0.57	0.95	251	Common
lcl_KB312243.1_cds_ELT87637.1_1_1-141_D1	0.81	0.36	0.93	237	Common
lcl_KB312243.1_cds_ELT87637.1_1_1-141_D2	0.77	0.43	0.9	219	Common
lcl_KE525013.1_cds_KFB40411.1_1_1-409_D1	0.87	0.58	0.95	216	Common
lcl_KE525013.1_cds_KFB40411.1_1_1-409_D2	0.85	0.48	0.94	238	Common
lcl_KE525013.1_cds_KFB40411.1_1_1-409_D3	0.9	0.61	0.96	219	Common
lcl_KE525013.1_cds_KFB40411.1_1_1-409_D7	0.87	0.48	0.95	227	Common
lcl_KQ760545.1_cds_OAD59974.1_1_1-83_D1	0.86	0.6	0.94	212	Common
lcl_KQ971352.1_cds_KYB26691.1_1_1-93_D1	0.88	0.55	0.96	230	Common
lcl_KQ971361.1_cds_EFA05320.1_1_1-165_D1	0.89	0.57	0.96	214	Common
lcl_KQ981208.1_cds_KYN44818.1_1_1-149_D1	0.71	0.41	0.83	234	Common
lcl_KQ981208.1_cds_KYN44818.1_1_1-149_D2	0.73	0.45	0.87	223	Common
lcl_KV921299.1_cds_ORE20125.1_1_1-106_D1	0.85	0.54	0.94	248	Common
lcl_KZ150228.1_cds_PZC72030.1_1_1-558_D3	0.89	0.57	0.96	225	Common
lcl_KZ150228.1_cds_PZC72031.1_1_1-352_D2	0.8	0.45	0.92	230	Common
lcl_KZ150228.1_cds_PZC72033.1_1_1-502_D1	0.83	0.6	0.93	214	Common
lcl_KZ303506.1_cds_PIA15518.1_1_1-276_D1	0.75	0.38	0.93	228	Common
lcl_KZ308343.1_cds_KAG8227828.1_1_1-76_D1	0.89	0.6	0.95	210	Common
lcl_KZ308499.1_cds_KAG8230635.1_1_1-73_D1	0.81	0.48	0.92	219	Common
lcl_KZ308499.1_cds_KAG8230636.1_1_1-69_D1	0.91	0.58	0.96	200	Common
lcl_LBVN01000015.1_cds_KKQ86892.1_1_1-77_D1	0.88	0.61	0.95	279	Structure-only
lcl_LCAW01000011.1_cds_KKR99052.1_1_1-127_D1	0.8	0.49	0.9	266	Structure-only
lcl_LJIG01000487.1_cds_KRT86453.1_1_1-111_D1	0.88	0.53	0.96	215	Common
lcl_LJIG01000487.1_cds_KRT86453.1_1_1-111_D2	0.88	0.47	0.96	211	Common
lcl_LJIG01001416.1_cds_KRT85524.1_1_1-203_D1	0.73	0.42	0.85	295	Structure-only
lcl_LNIX01000001.1_cds_OXA64738.1_1_1-361_D1	0.88	0.55	0.94	204	Common
lcl_LNIX01000001.1_cds_OXA64738.1_1_1-361_D3	0.81	0.48	0.92	225	Common
lcl_LR824026.1_cds_CAD0205353.1_1_1-465_D1	0.58	0.27	0.68	226	Common
lcl_LR824026.1_cds_CAD0205353.1_1_1-465_D2	0.74	0.46	0.88	246	Common
lcl_LR824026.1_cds_CAD0205353.1_1_1-465_D5	0.86	0.51	0.93	251	Common
lcl_LR824026.1_cds_CAH0597195.1_1_1-392_D2	0.82	0.51	0.93	236	Common
lcl_LR824026.1_cds_CAH0597195.1_1_1-392_D3	0.83	0.48	0.94	222	Common
lcl_LR824026.1_cds_CAH0597196.1_1_1-431_D1	0.87	0.55	0.94	217	Common
lcl_LR824026.1_cds_CAH0597196.1_1_1-431_D6	0.87	0.55	0.95	219	Common
lcl_LR824552.2_cds_CAH1640761.1_1_1-283_D4	0.88	0.46	0.95	218	Common
lcl_LR824552.2_cds_CAH1640762.1_1_1-356_D1	0.81	0.55	0.91	216	Common
lcl_LR824552.2_cds_CAH1640762.1_1_1-356_D2	0.77	0.44	0.9	239	Common
lcl_LR824552.2_cds_CAH1640762.1_1_1-356_D3	0.78	0.42	0.9	220	Common
lcl_LR824552.2_cds_CAH1640762.1_1_1-356_D4	0.76	0.51	0.88	235	Common
lcl_LR824552.2_cds_CAH1640764.1_1_1-487_D1	0.69	0.41	0.8	217	Common
lcl_LR824552.2_cds_CAH1640764.1_1_1-487_D2	0.85	0.48	0.94	241	Common
lcl_LR824552.2_cds_CAH1640764.1_1_1-487_D3	0.9	0.64	0.96	206	Common
lcl_LR824552.2_cds_CAH1640765.1_1_1-500_D1	0.54	0.27	0.63	220	Common
lcl_LR824552.2_cds_CAH1640765.1_1_1-500_D2	0.79	0.51	0.9	252	Common
lcl_LR824552.2_cds_CAH1640765.1_1_1-500_D3	0.72	0.39	0.9	250	Common
lcl_LR824552.2_cds_CAH1640765.1_1_1-500_D4	0.82	0.57	0.92	246	Common
lcl_LR824552.2_cds_CAH1640765.1_1_1-500_D5	0.78	0.54	0.88	255	Common
lcl_LR824552.2_cds_CAH1640765.1_1_1-500_D6	0.83	0.55	0.92	230	Common
lcl_LR824552.2_cds_CAH1640765.1_1_1-500_D7	0.79	0.4	0.92	218	Common
lcl_LSSK01000172.1_cds_OMH84610.1_1_1-252_D1	0.69	0.48	0.8	244	Structure-only
lcl_LSSK01000172.1_cds_OMH84610.1_1_1-252_D2	0.77	0.5	0.91	241	Structure-only
lcl_LSSK01001064.1_cds_OMH80850.1_1_1-127_D1	0.76	0.38	0.92	245	Structure-only
lcl_LSSK01001231.1_cds_OMH80302.1_1_1-132_D1	0.71	0.35	0.9	261	Structure-only
lcl_LSSN01002105.1_cds_OMJ17227.1_1_1-136_D1	0.78	0.38	0.91	270	Structure-only
lcl_MBFR01000005.1_cds_PVU97938.1_1_1-115_D1	0.73	0.32	0.88	281	Structure-only
lcl_MBFR01000061.1_cds_PVU95222.1_1_1-208_D2	0.79	0.32	0.94	252	Structure-only
lcl_MBFR01000061.1_cds_PVU95223.1_1_1-113_D1	0.72	0.33	0.85	266	Structure-only
lcl_MBFR01000061.1_cds_PVU95223.1_1_1-113_D2	0.84	0.47	0.93	275	Structure-only
lcl_MBFR01000270.1_cds_PVU90186.1_1_1-163_D2	0.56	0.36	0.65	252	Structure-only
lcl_MBFR01000306.1_cds_PVU89611.1_1_1-270_D1	0.74	0.4	0.9	249	Structure-only
lcl_MBFR01000306.1_cds_PVU89611.1_1_1-270_D2	0.68	0.36	0.81	259	Structure-only
lcl_MBFR01000306.1_cds_PVU89611.1_1_1-270_D3	0.66	0.41	0.79	264	Structure-only
lcl_MBFR01000340.1_cds_PVU89088.1_1_1-134_D1	0.53	0.32	0.68	252	Structure-only
lcl_MBFR01000369.1_cds_PVU88614.1_1_1-110_D1	0.72	0.49	0.87	256	Structure-only
lcl_MBFR01000369.1_cds_PVU88614.1_1_1-110_D2	0.77	0.47	0.9	248	Structure-only
lcl_MBFR01000612.1_cds_PVU86745.1_1_1-130_D1	0.59	0.36	0.75	246	Structure-only
lcl_MBFR01000646.1_cds_PVU86575.1_1_1-106_D1	0.7	0.41	0.84	262	Structure-only
lcl_MBFR01000749.1_cds_PVU85991.1_1_1-345_D1	0.71	0.38	0.84	264	Structure-only
lcl_MBFS01000036.1_cds_PVV05128.1_1_1-204_D1	0.73	0.44	0.88	264	Structure-only
lcl_MBFS01000629.1_cds_PVV02068.1_1_1-165_D1	0.71	0.27	0.88	273	Structure-only
lcl_MBFS01000833.1_cds_PVV01746.1_1_1-100_D1	0.75	0.37	0.89	268	Structure-only
lcl_MBFS01002899.1_cds_PVU91115.1_1_1-696_D1	0.81	0.53	0.91	272	Structure-only
lcl_MBFS01002899.1_cds_PVU91115.1_1_1-696_D2	0.77	0.47	0.89	259	Structure-only
lcl_MBFS01002899.1_cds_PVU91115.1_1_1-696_D3	0.77	0.47	0.89	252	Structure-only
lcl_MBFS01003688.1_cds_PVU85302.1_1_1-214_D1	0.75	0.44	0.91	251	Structure-only
lcl_MBFS01003688.1_cds_PVU85302.1_1_1-214_D2	0.72	0.46	0.87	273	Structure-only
lcl_MBFS01003688.1_cds_PVU85302.1_1_1-214_D3	0.81	0.37	0.92	273	Structure-only
lcl_MBFS01003688.1_cds_PVU85302.1_1_1-214_D4	0.73	0.34	0.87	256	Structure-only
lcl_MBFU01001053.1_cds_PVZ96974.1_1_1-123_D1	0.77	0.46	0.91	275	Structure-only
lcl_MCFD01000003.1_cds_ORX71862.1_1_1-380_D1	0.74	0.37	0.93	244	Structure-only
lcl_MCFD01000010.1_cds_ORX68306.1_1_1-303_D1	0.69	0.27	0.85	278	Structure-only
lcl_MEVF01000022.1_cds_OGC49363.1_1_1-81_D1	0.85	0.63	0.93	247	Structure-only
lcl_MEXN01000007.1_cds_OGD03279.1_1_1-124_D1	0.9	0.67	0.95	265	Structure-only
lcl_MGAF01000057.1_cds_OGK39131.1_1_1-81_D1	0.9	0.64	0.96	266	Structure-only
lcl_MGAI01000024.1_cds_OGK44663.1_1_1-81_D1	0.88	0.52	0.95	274	Structure-only
lcl_MNZO01000014.1_cds_OIP87587.1_1_1-311_D1	0.88	0.67	0.95	271	Structure-only
lcl_NEDP02003819.1_cds_OWF47710.1_1_1-638_D1	0.88	0.58	0.95	274	Structure-only
lcl_NEDP02003819.1_cds_OWF47710.1_1_1-638_D2	0.85	0.43	0.93	284	Structure-only
lcl_NEDP02003819.1_cds_OWF47710.1_1_1-638_D3	0.87	0.6	0.94	268	Structure-only
lcl_NEDP02003819.1_cds_OWF47710.1_1_1-638_D4	0.91	0.6	0.96	265	Structure-only
lcl_NEDP02003819.1_cds_OWF47710.1_1_1-638_D5	0.89	0.5	0.96	272	Structure-only
lcl_NIVC01000227.1_cds_PAA87488.1_1_1-109_D1	0.66	0.28	0.85	255	Common
lcl_NIVC01000236.1_cds_PAA87349.1_1_1-376_D1	0.64	0.29	0.82	246	Common
lcl_NIVC01001263.1_cds_PAA70141.1_1_1-323_D1	0.71	0.29	0.88	249	Common
lcl_NIVC01001537.1_cds_PAA66723.1_1_1-229_D1	0.65	0.44	0.82	232	Structure-only
lcl_NIVC01003693.1_cds_PAA50211.1_1_1-326_D1	0.68	0.31	0.85	257	Common
lcl_NIVC01004202.1_cds_PAA48217.1_1_1-125_D1	0.65	0.33	0.88	258	Structure-only
lcl_NNAY01000090.1_cds_OXU31075.1_1_1-770_D1	0.91	0.66	0.96	202	Common
lcl_NNAY01000090.1_cds_OXU31075.1_1_1-770_D12	0.86	0.51	0.94	235	Common
lcl_NNAY01000090.1_cds_OXU31075.1_1_1-770_D14	0.85	0.51	0.94	228	Common
lcl_NNAY01000090.1_cds_OXU31075.1_1_1-770_D2	0.9	0.57	0.96	214	Common
lcl_NNAY01000090.1_cds_OXU31075.1_1_1-770_D3	0.85	0.44	0.94	235	Common
lcl_NNAY01000090.1_cds_OXU31075.1_1_1-770_D6	0.91	0.71	0.96	203	Common
lcl_NNAY01000090.1_cds_OXU31075.1_1_1-770_D8	0.82	0.45	0.92	226	Common
lcl_NNAY01000090.1_cds_OXU31075.1_1_1-770_D9	0.82	0.48	0.92	221	Common
lcl_NNAY01000090.1_cds_OXU31083.1_1_1-672_D1	0.89	0.63	0.95	215	Common
lcl_NNAY01000090.1_cds_OXU31083.1_1_1-672_D11	0.81	0.53	0.92	220	Common
lcl_NNAY01000090.1_cds_OXU31083.1_1_1-672_D12	0.82	0.54	0.92	225	Common
lcl_NNAY01000090.1_cds_OXU31083.1_1_1-672_D2	0.85	0.63	0.93	221	Common
lcl_NNAY01000090.1_cds_OXU31083.1_1_1-672_D3	0.87	0.52	0.95	232	Common
lcl_NNAY01000090.1_cds_OXU31083.1_1_1-672_D4	0.85	0.5	0.94	230	Common
lcl_NNAY01000090.1_cds_OXU31083.1_1_1-672_D8	0.9	0.55	0.96	226	Common
lcl_NNAY01000090.1_cds_OXU31083.1_1_1-672_D9	0.89	0.59	0.96	223	Common
lcl_NNAY01001501.1_cds_OXU23780.1_1_1-282_D1	0.88	0.64	0.95	215	Common
lcl_NNAY01001501.1_cds_OXU23780.1_1_1-282_D2	0.79	0.44	0.91	249	Common
lcl_NNAY01002542.1_cds_OXU21099.1_1_1-435_D1	0.84	0.54	0.94	214	Common
lcl_NNAY01002542.1_cds_OXU21099.1_1_1-435_D2	0.82	0.57	0.94	206	Common
lcl_NNAY01002542.1_cds_OXU21099.1_1_1-435_D7	0.89	0.68	0.96	217	Common
lcl_NNAY01004482.1_cds_OXU17834.1_1_1-212_D1	0.89	0.61	0.96	220	Common
lcl_NNAY01004482.1_cds_OXU17834.1_1_1-212_D2	0.81	0.51	0.92	205	Common
lcl_NNAY01004482.1_cds_OXU17834.1_1_1-212_D3	0.85	0.64	0.94	212	Common
lcl_OU892280.1_cds_CAG9767356.1_1_1-304_D1	0.87	0.62	0.95	222	Common
lcl_OU892280.1_cds_CAG9767356.1_1_1-304_D2	0.9	0.67	0.97	209	Common
lcl_OU892280.1_cds_CAG9767356.1_1_1-304_D3	0.84	0.56	0.94	211	Common
lcl_OU892280.1_cds_CAG9767356.1_1_1-304_D4	0.86	0.59	0.94	218	Common
lcl_OU892280.1_cds_CAG9767357.1_1_1-180_D2	0.91	0.48	0.97	218	Common
lcl_OU892280.1_cds_CAG9767357.1_1_1-180_D3	0.88	0.5	0.95	219	Common
lcl_OU893336.1_cds_CAG9792938.1_1_1-414_D1	0.83	0.5	0.92	244	Common
lcl_OU893336.1_cds_CAG9792938.1_1_1-414_D2	0.75	0.43	0.89	245	Common
lcl_OU893336.1_cds_CAG9792938.1_1_1-414_D3	0.85	0.47	0.93	247	Common
lcl_OU893336.1_cds_CAG9792938.1_1_1-414_D4	0.82	0.52	0.92	245	Common
lcl_OU893336.1_cds_CAG9792938.1_1_1-414_D5	0.83	0.45	0.92	228	Common
lcl_OU893336.1_cds_CAG9792940.1_1_1-764_D1	0.82	0.61	0.91	221	Common
lcl_OU893336.1_cds_CAG9792940.1_1_1-764_D10	0.9	0.57	0.96	241	Common
lcl_OU893336.1_cds_CAG9792940.1_1_1-764_D11	0.72	0.48	0.85	237	Common
lcl_OU893336.1_cds_CAG9792940.1_1_1-764_D2	0.87	0.58	0.95	244	Common
lcl_OU893336.1_cds_CAG9792940.1_1_1-764_D3	0.43	0.31	0.58	239	Common
lcl_OU893336.1_cds_CAG9792940.1_1_1-764_D4	0.87	0.45	0.96	254	Common
lcl_OU893336.1_cds_CAG9792940.1_1_1-764_D5	0.63	0.4	0.79	246	Common
lcl_OU893336.1_cds_CAG9792940.1_1_1-764_D6	0.43	0.26	0.54	225	Common
lcl_OU893336.1_cds_CAG9792940.1_1_1-764_D7	0.85	0.56	0.94	245	Common
lcl_OU893336.1_cds_CAG9792940.1_1_1-764_D8	0.89	0.55	0.95	227	Common
lcl_OU893336.1_cds_CAG9792940.1_1_1-764_D9	0.9	0.66	0.96	245	Common
lcl_OU893336.1_cds_CAG9792941.1_1_1-177_D1	0.83	0.58	0.93	215	Common
lcl_OU893336.1_cds_CAG9792941.1_1_1-177_D2	0.77	0.43	0.88	222	Common
lcl_OU893336.1_cds_CAG9792943.1_1_1-422_D6	0.86	0.45	0.95	225	Common
lcl_OU893336.1_cds_CAG9792946.1_1_1-382_D1	0.86	0.57	0.94	229	Common
lcl_OU893336.1_cds_CAG9792946.1_1_1-382_D2	0.87	0.58	0.95	218	Common
lcl_OU893336.1_cds_CAG9792946.1_1_1-382_D3	0.82	0.53	0.94	204	Common
lcl_OU893336.1_cds_CAG9792946.1_1_1-382_D4	0.85	0.51	0.94	220	Common
lcl_OU893336.1_cds_CAG9792946.1_1_1-382_D5	0.88	0.59	0.95	233	Common
lcl_OU893336.1_cds_CAG9792946.1_1_1-382_D6	0.85	0.53	0.94	235	Common
lcl_OU895878.1_cds_CAG9805840.1_1_1-289_D1	0.85	0.55	0.94	225	Common
lcl_OU895878.1_cds_CAG9805840.1_1_1-289_D2	0.86	0.46	0.95	228	Common
lcl_OU895878.1_cds_CAG9805840.1_1_1-289_D3	0.88	0.52	0.96	217	Common
lcl_OU895878.1_cds_CAG9805840.1_1_1-289_D4	0.73	0.27	0.9	237	Common
lcl_OU895878.1_cds_CAG9805841.1_1_1-286_D1	0.71	0.44	0.86	266	Common
lcl_OU896722.1_cds_CAH1154724.1_1_1-428_D1	0.89	0.56	0.96	211	Common
lcl_OU896722.1_cds_CAH1154724.1_1_1-428_D2	0.83	0.4	0.94	230	Common
lcl_OU896722.1_cds_CAH1154724.1_1_1-428_D3	0.88	0.56	0.96	209	Common
lcl_OU896722.1_cds_CAH1154724.1_1_1-428_D4	0.85	0.47	0.94	209	Common
lcl_OU896722.1_cds_CAH1154724.1_1_1-428_D7	0.86	0.42	0.94	214	Common
lcl_OU896722.1_cds_CAH1154724.1_1_1-428_D8	0.88	0.54	0.96	215	Common
lcl_OU963864.1_cds_CAH0386925.1_1_1-160_D1	0.68	0.35	0.9	271	Structure-only
lcl_OU963864.1_cds_CAH0768922.1_1_1-163_D1	0.68	0.27	0.9	274	Common
lcl_OV121140.1_cds_CAH0564724.1_1_1-214_D1	0.77	0.29	0.92	241	Common
lcl_OV121140.1_cds_CAH0564724.1_1_1-214_D2	0.89	0.65	0.95	219	Common
lcl_OV170232.1_cds_CAH0717692.1_1_1-507_D1	0.68	0.29	0.81	243	Common
lcl_OV170232.1_cds_CAH0717692.1_1_1-507_D2	0.91	0.66	0.96	236	Common
lcl_OV170232.1_cds_CAH0717692.1_1_1-507_D3	0.77	0.38	0.92	255	Common
lcl_OV170232.1_cds_CAH0717692.1_1_1-507_D4	0.81	0.46	0.92	258	Common
lcl_OV170232.1_cds_CAH0717692.1_1_1-507_D5	0.79	0.53	0.91	260	Common
lcl_OV170232.1_cds_CAH0717692.1_1_1-507_D6	0.82	0.51	0.92	228	Common
lcl_OV170232.1_cds_CAH0717692.1_1_1-507_D7	0.84	0.37	0.93	213	Common
lcl_OV170232.1_cds_CAH0717694.1_1_1-421_D1	0.84	0.44	0.93	217	Common
lcl_OV170232.1_cds_CAH0717694.1_1_1-421_D2	0.85	0.63	0.93	207	Common
lcl_OV170232.1_cds_CAH0717694.1_1_1-421_D3	0.81	0.5	0.92	213	Common
lcl_OV170232.1_cds_CAH0717694.1_1_1-421_D4	0.86	0.59	0.94	211	Common
lcl_OV170232.1_cds_CAH0717694.1_1_1-421_D5	0.7	0.4	0.81	204	Common
lcl_OV170232.1_cds_CAH0717694.1_1_1-421_D6	0.78	0.55	0.9	225	Common
lcl_OV170232.1_cds_CAH0717695.1_1_1-613_D1	0.82	0.54	0.92	228	Common
lcl_OV170232.1_cds_CAH0717695.1_1_1-613_D10	0.89	0.5	0.96	212	Common
lcl_OV170232.1_cds_CAH0717695.1_1_1-613_D11	0.89	0.66	0.95	219	Common
lcl_OV170232.1_cds_CAH0717695.1_1_1-613_D2	0.79	0.49	0.91	233	Common
lcl_OV170232.1_cds_CAH0717695.1_1_1-613_D3	0.86	0.48	0.94	206	Common
lcl_OV170232.1_cds_CAH0717695.1_1_1-613_D4	0.89	0.49	0.95	213	Common
lcl_OV170232.1_cds_CAH0717695.1_1_1-613_D5	0.85	0.48	0.93	225	Common
lcl_OV170232.1_cds_CAH0717695.1_1_1-613_D6	0.87	0.53	0.95	228	Common
lcl_OV170232.1_cds_CAH0717695.1_1_1-613_D7	0.84	0.48	0.94	241	Common
lcl_OV170232.1_cds_CAH0717695.1_1_1-613_D8	0.86	0.42	0.94	231	Common
lcl_OV170232.1_cds_CAH0717695.1_1_1-613_D9	0.85	0.47	0.94	231	Common
lcl_OV696694.1_cds_CAH1273421.1_1_1-1921_D7	0.89	0.56	0.96	269	Structure-only
lcl_OV696694.1_cds_CAH1273421.1_1_1-1921_D8	0.88	0.59	0.95	275	Structure-only
lcl_OV725077.1_cds_CAH1388970.1_1_1-199_D1	0.88	0.57	0.95	216	Common
lcl_OV725080.1_cds_CAH1398425.1_1_1-242_D1	0.85	0.57	0.93	230	Common
lcl_OV725080.1_cds_CAH1398425.1_1_1-242_D3	0.87	0.43	0.95	216	Common
lcl_PEWA01000005.1_cds_PIU73804.1_1_1-299_D1	0.9	0.7	0.96	279	Structure-only
lcl_QCYY01002540.1_cds_ROT69644.1_1_1-1242_D1	0.7	0.41	0.84	330	Common
lcl_RQTK01000194.1_cds_RUS84757.1_1_1-520_D1	0.77	0.52	0.88	240	Structure-only
lcl_RQTK01000194.1_cds_RUS84757.1_1_1-520_D2	0.82	0.42	0.93	241	Structure-only
lcl_SEYY01012373.1_cds_KAB7500861.1_1_1-695_D1	0.73	0.39	0.88	260	Common
lcl_SEYY01012373.1_cds_KAB7500861.1_1_1-695_D10	0.8	0.42	0.91	218	Common
lcl_SEYY01012373.1_cds_KAB7500861.1_1_1-695_D11	0.86	0.52	0.94	209	Common
lcl_SEYY01012373.1_cds_KAB7500861.1_1_1-695_D12	0.82	0.55	0.92	211	Common
lcl_SEYY01012373.1_cds_KAB7500861.1_1_1-695_D13	0.85	0.55	0.94	209	Common
lcl_SEYY01012373.1_cds_KAB7500861.1_1_1-695_D2	0.72	0.32	0.89	249	Common
lcl_SEYY01012373.1_cds_KAB7500861.1_1_1-695_D3	0.61	0.37	0.76	209	Common
lcl_SEYY01012373.1_cds_KAB7500861.1_1_1-695_D4	0.7	0.26	0.86	241	Common
lcl_SEYY01012373.1_cds_KAB7500861.1_1_1-695_D5	0.79	0.5	0.91	223	Common
lcl_SEYY01012373.1_cds_KAB7500861.1_1_1-695_D6	0.86	0.57	0.94	204	Common
lcl_SEYY01012373.1_cds_KAB7500861.1_1_1-695_D7	0.9	0.55	0.96	204	Common
lcl_SEYY01012373.1_cds_KAB7500861.1_1_1-695_D8	0.85	0.53	0.94	215	Common
lcl_SEYY01012373.1_cds_KAB7500861.1_1_1-695_D9	0.88	0.53	0.95	209	Common
lcl_UYJE01001394.1_cds_VDI01803.1_1_1-649_D1	0.72	0.44	0.84	297	Structure-only
lcl_UYJE01001394.1_cds_VDI01803.1_1_1-649_D2	0.89	0.61	0.96	273	Structure-only
lcl_UYJE01001394.1_cds_VDI01804.1_1_1-520_D1	0.88	0.7	0.95	277	Structure-only
lcl_UYJE01001394.1_cds_VDI01804.1_1_1-520_D10	0.9	0.57	0.96	283	Structure-only
lcl_UYJE01001394.1_cds_VDI01804.1_1_1-520_D2	0.88	0.6	0.95	273	Structure-only
lcl_UYJE01001394.1_cds_VDI01804.1_1_1-520_D3	0.86	0.5	0.94	271	Structure-only
lcl_UYJE01001394.1_cds_VDI01804.1_1_1-520_D5	0.84	0.47	0.93	304	Structure-only
lcl_UYJE01001394.1_cds_VDI01804.1_1_1-520_D6	0.91	0.58	0.96	270	Structure-only
lcl_UYJE01001394.1_cds_VDI01804.1_1_1-520_D7	0.81	0.43	0.92	310	Structure-only
lcl_UYJE01001394.1_cds_VDI01804.1_1_1-520_D9	0.79	0.46	0.91	313	Structure-only
lcl_UYJE01001394.1_cds_VDI01806.1_1_1-601_D1	0.87	0.43	0.96	300	Structure-only
lcl_UYJE01001394.1_cds_VDI01806.1_1_1-601_D2	0.9	0.54	0.96	265	Structure-only
lcl_UYJE01001394.1_cds_VDI01806.1_1_1-601_D3	0.83	0.49	0.92	296	Structure-only
lcl_UYJE01001394.1_cds_VDI01806.1_1_1-601_D4	0.89	0.67	0.95	284	Structure-only
lcl_UYJE01001394.1_cds_VDI01806.1_1_1-601_D5	0.87	0.49	0.95	278	Structure-only
lcl_UYJE01001394.1_cds_VDI01806.1_1_1-601_D6	0.85	0.54	0.94	284	Structure-only
lcl_UYJE01001394.1_cds_VDI01806.1_1_1-601_D7	0.87	0.5	0.94	271	Structure-only
lcl_UYJE01001394.1_cds_VDI01806.1_1_1-601_D8	0.87	0.58	0.94	277	Structure-only
lcl_UYJE01001394.1_cds_VDI01806.1_1_1-601_D9	0.84	0.58	0.93	287	Structure-only
lcl_UYJE01006023.1_cds_VDI42448.1_1_1-53_D1	0.85	0.53	0.94	283	Structure-only
lcl_VIIS01000100.1_cds_KAF0313300.1_1_1-166_D1	0.84	0.56	0.94	219	Common
lcl_VIIS01000100.1_cds_KAF0313301.1_1_1-1615_D1	0.72	0.35	0.83	290	Common
lcl_VIIS01001003.1_cds_KAF0302871.1_1_1-672_D1	0.77	0.31	0.89	228	Common
lcl_VIIS01001003.1_cds_KAF0302871.1_1_1-672_D4	0.71	0.3	0.82	227	Common
lcl_VIIS01001003.1_cds_KAF0302871.1_1_1-672_D5	0.83	0.39	0.93	235	Common
lcl_VIIS01001003.1_cds_KAF0302871.1_1_1-672_D6	0.8	0.45	0.91	206	Common
lcl_VIIS01001003.1_cds_KAF0302871.1_1_1-672_D7	0.72	0.31	0.83	222	Common
lcl_VSWD01000001.1_cds_KAK3108199.1_1_1-188_D2	0.91	0.55	0.96	269	Structure-only
lcl_VSWD01000001.1_cds_KAK3108199.1_1_1-188_D3	0.91	0.7	0.97	271	Structure-only
lcl_VSWD01000001.1_cds_KAK3108199.1_1_1-188_D4	0.89	0.49	0.95	283	Structure-only
lcl_VTPC01001463.1_cds_KAF2901881.1_1_1-100_D1	0.58	0.34	0.71	214	Common
lcl_VTPC01001463.1_cds_KAF2901881.1_1_1-100_D2	0.87	0.53	0.96	222	Common
lcl_VTPC01002520.1_cds_KAF2899931.1_1_1-314_D1	0.8	0.46	0.9	210	Common
lcl_VTPC01002520.1_cds_KAF2899931.1_1_1-314_D2	0.88	0.54	0.95	204	Common
lcl_VTPC01002520.1_cds_KAF2899931.1_1_1-314_D3	0.89	0.58	0.96	245	Common
lcl_VTPC01002520.1_cds_KAF2899931.1_1_1-314_D4	0.9	0.61	0.96	245	Common
lcl_VTPC01004048.1_cds_KAF2897568.1_1_1-104_D1	0.79	0.5	0.9	227	Common
lcl_VTPC01004048.1_cds_KAF2897568.1_1_1-104_D2	0.69	0.34	0.83	231	Common
lcl_VTPC01004048.1_cds_KAF2897572.1_1_1-100_D1	0.77	0.48	0.87	228	Common
lcl_VTPC01004048.1_cds_KAF2897572.1_1_1-100_D2	0.76	0.48	0.88	220	Common
lcl_VTPC01004702.1_cds_KAF2896853.1_1_1-107_D1	0.68	0.43	0.82	222	Common
lcl_VTPC01004702.1_cds_KAF2896853.1_1_1-107_D2	0.82	0.43	0.92	213	Common
lcl_VTPC01004912.1_cds_KAF2896606.1_1_1-106_D1	0.71	0.51	0.83	221	Common
lcl_VTPC01006842.1_cds_KAF2894607.1_1_1-230_D1	0.74	0.28	0.89	228	Common
lcl_VTPC01006842.1_cds_KAF2894607.1_1_1-230_D2	0.68	0.26	0.81	247	Common
lcl_VTPC01007897.1_cds_KAF2893548.1_1_1-103_D1	0.75	0.43	0.87	216	Common
lcl_VTPC01007897.1_cds_KAF2893548.1_1_1-103_D2	0.85	0.46	0.94	217	Common
lcl_VTPC01035950.1_cds_KAF2891233.1_1_1-104_D1	0.82	0.36	0.91	222	Common
lcl_VTPC01035950.1_cds_KAF2891233.1_1_1-104_D2	0.77	0.32	0.89	204	Common
lcl_VTPC01071469.1_cds_KAF2889037.1_1_1-108_D1	0.79	0.43	0.9	235	Common
lcl_VTPC01071469.1_cds_KAF2889037.1_1_1-108_D2	0.82	0.57	0.92	218	Common
lcl_VTPC01078399.1_cds_KAF2888312.1_1_1-102_D1	0.82	0.49	0.91	210	Common
lcl_VTPC01078399.1_cds_KAF2888312.1_1_1-102_D2	0.83	0.6	0.93	210	Common
lcl_VTPC01085865.1_cds_KAF2886951.1_1_1-101_D1	0.74	0.46	0.85	212	Common
lcl_VTPC01085865.1_cds_KAF2886951.1_1_1-101_D2	0.82	0.57	0.93	213	Common
lcl_VTPC01088573.1_cds_KAF2886140.1_1_1-131_D1	0.78	0.38	0.9	224	Common
lcl_VTPC01088573.1_cds_KAF2886140.1_1_1-131_D2	0.84	0.49	0.94	236	Common
lcl_VTPC01090307.1_cds_KAF2883725.1_1_1-112_D1	0.75	0.54	0.87	206	Common
lcl_VTPC01090307.1_cds_KAF2883725.1_1_1-112_D2	0.82	0.54	0.93	222	Common
lcl_VVIM01000010.1_cds_KAB0791981.1_1_1-117_D1	0.77	0.52	0.88	230	Common
lcl_VVIM01000010.1_cds_KAB0791981.1_1_1-117_D2	0.86	0.53	0.95	203	Common
lcl_VVIM01000010.1_cds_KAB0792006.1_1_1-162_D1	0.77	0.42	0.89	240	Common
lcl_VVIM01000010.1_cds_KAB0792006.1_1_1-162_D2	0.83	0.6	0.93	204	Common
lcl_WIXP02000004.1_cds_KAF6212632.1_1_1-125_D1	0.83	0.47	0.93	217	Common
lcl_WIXP02000004.1_cds_KAF6212632.1_1_1-125_D2	0.86	0.51	0.94	225	Common
lcl_WIXP02000010.1_cds_KAF6203645.1_1_1-778_D1	0.71	0.42	0.84	254	Structure-only
lcl_WJQU01000001.1_cds_KAJ6647424.1_1_1-74_D1	0.82	0.57	0.92	201	Common
lcl_WJQU01000001.1_cds_KAJ6648973.1_1_1-141_D1	0.72	0.42	0.88	222	Common
lcl_WJQU01000001.1_cds_KAJ6648973.1_1_1-141_D2	0.88	0.63	0.95	216	Common
lcl_WJQU01000003.1_cds_KAJ6639934.1_1_1-308_D1	0.88	0.59	0.95	214	Common
lcl_WJQU01000003.1_cds_KAJ6639934.1_1_1-308_D3	0.84	0.49	0.94	224	Common
lcl_XM_019993554.1_cds_XP_019849113.1_1_1-1466_D5	0.91	0.66	0.96	247	Structure-only
lcl_XM_019993554.1_cds_XP_019849113.1_1_1-1466_D6	0.92	0.61	0.97	256	Structure-only
lcl_XM_019993555.1_cds_XP_019849114.1_1_1-1448_D1	0.92	0.62	0.97	254	Structure-only
lcl_XM_019993555.1_cds_XP_019849114.1_1_1-1448_D4	0.92	0.71	0.96	258	Structure-only
lcl_XM_022448477.1_cds_XP_022304185.1_1_1-424_D1	0.85	0.54	0.94	284	Structure-only
lcl_XM_022448477.1_cds_XP_022304185.1_1_1-424_D2	0.84	0.56	0.94	285	Structure-only
lcl_XM_022448477.1_cds_XP_022304185.1_1_1-424_D3	0.89	0.52	0.95	276	Structure-only
lcl_XM_022448477.1_cds_XP_022304185.1_1_1-424_D4	0.86	0.47	0.94	269	Structure-only
lcl_XM_022448477.1_cds_XP_022304185.1_1_1-424_D7	0.89	0.55	0.96	290	Structure-only
lcl_XM_022448477.1_cds_XP_022304185.1_1_1-424_D8	0.83	0.5	0.94	277	Structure-only
lcl_XM_022448926.1_cds_XP_022304634.1_1_1-425_D5	0.88	0.49	0.95	289	Structure-only
lcl_XM_022448926.1_cds_XP_022304634.1_1_1-425_D8	0.81	0.53	0.94	272	Structure-only
lcl_XM_022452769.1_cds_XP_022308477.1_1_1-311_D1	0.87	0.48	0.94	286	Structure-only
lcl_XM_022452769.1_cds_XP_022308477.1_1_1-311_D2	0.88	0.54	0.95	277	Structure-only
lcl_XM_022452769.1_cds_XP_022308477.1_1_1-311_D3	0.89	0.6	0.95	274	Structure-only
lcl_XM_022452769.1_cds_XP_022308477.1_1_1-311_D4	0.84	0.44	0.92	286	Structure-only
lcl_XM_022452769.1_cds_XP_022308477.1_1_1-311_D5	0.86	0.54	0.94	295	Structure-only
lcl_XM_022452769.1_cds_XP_022308477.1_1_1-311_D6	0.86	0.61	0.94	277	Structure-only
lcl_XM_022452769.1_cds_XP_022308477.1_1_1-311_D7	0.88	0.56	0.95	287	Structure-only
lcl_XM_022453097.1_cds_XP_022308805.1_1_1-299_D2	0.89	0.69	0.95	275	Structure-only
lcl_XM_022453097.1_cds_XP_022308805.1_1_1-299_D3	0.84	0.44	0.93	283	Structure-only
lcl_XM_022453097.1_cds_XP_022308805.1_1_1-299_D4	0.9	0.67	0.96	271	Structure-only
lcl_XM_022453097.1_cds_XP_022308805.1_1_1-299_D5	0.87	0.55	0.94	285	Structure-only
lcl_XM_022453097.1_cds_XP_022308805.1_1_1-299_D6	0.88	0.54	0.95	276	Structure-only
lcl_XM_022456072.1_cds_XP_022311780.1_1_1-235_D1	0.88	0.49	0.96	278	Structure-only
lcl_XM_022456079.1_cds_XP_022311787.1_1_1-152_D1	0.87	0.5	0.94	277	Structure-only
lcl_XM_022456079.1_cds_XP_022311787.1_1_1-152_D3	0.89	0.55	0.96	285	Structure-only
lcl_XM_022456723.1_cds_XP_022312431.1_1_1-258_D2	0.86	0.47	0.95	304	Structure-only
lcl_XM_022456723.1_cds_XP_022312431.1_1_1-258_D3	0.86	0.46	0.95	307	Structure-only
lcl_XM_022456724.1_cds_XP_022312432.1_1_1-244_D2	0.89	0.63	0.95	276	Structure-only
lcl_XM_022456725.1_cds_XP_022312433.1_1_1-169_D1	0.91	0.63	0.96	275	Structure-only
lcl_XM_022456725.1_cds_XP_022312433.1_1_1-169_D2	0.91	0.68	0.97	271	Structure-only
lcl_XM_022979320.1_cds_XP_022835088.1_1_1-836_D1	0.82	0.57	0.93	260	Sequence-only
lcl_XM_026880882.1_cds_XP_026736683.1_1_1-1324_D1	0.86	0.43	0.94	267	Sequence-only
lcl_XM_029779101.2_cds_XP_029634961.2_1_1-785_D16	0.9	0.64	0.95	263	Structure-only
lcl_XM_029779101.2_cds_XP_029634961.2_1_1-785_D9	0.85	0.54	0.94	282	Structure-only
lcl_XM_029796468.2_cds_XP_029652328.1_1_1-163_D1	0.88	0.5	0.95	274	Structure-only
lcl_XM_029796468.2_cds_XP_029652328.1_1_1-163_D2	0.86	0.53	0.95	270	Structure-only
lcl_XM_029796471.2_cds_XP_029652331.1_1_1-149_D1	0.89	0.64	0.95	273	Structure-only
lcl_XM_029796471.2_cds_XP_029652331.1_1_1-149_D2	0.87	0.51	0.95	270	Structure-only
lcl_XM_029796471.2_cds_XP_029652331.1_1_1-149_D3	0.89	0.63	0.96	269	Structure-only
lcl_XM_034452951.2_cds_XP_034308842.2_1_1-240_D1	0.87	0.58	0.94	271	Structure-only
lcl_XM_034452951.2_cds_XP_034308842.2_1_1-240_D2	0.84	0.51	0.94	295	Structure-only
lcl_XM_035839481.1_cds_XP_035695374.1_1_1-1909_D3	0.8	0.36	0.92	296	Structure-only
lcl_XM_035839481.1_cds_XP_035695374.1_1_1-1909_D4	0.83	0.36	0.93	275	Structure-only
lcl_XM_035839482.1_cds_XP_035695375.1_1_1-1818_D1	0.79	0.29	0.92	318	Structure-only
lcl_XM_035839482.1_cds_XP_035695375.1_1_1-1818_D3	0.79	0.44	0.89	279	Structure-only
lcl_XM_035839482.1_cds_XP_035695375.1_1_1-1818_D4	0.9	0.68	0.96	270	Structure-only
lcl_XM_035839482.1_cds_XP_035695375.1_1_1-1818_D5	0.87	0.52	0.95	267	Structure-only
lcl_XM_035839482.1_cds_XP_035695375.1_1_1-1818_D6	0.86	0.48	0.95	273	Structure-only
lcl_XM_035839482.1_cds_XP_035695375.1_1_1-1818_D7	0.9	0.59	0.96	266	Structure-only
lcl_XM_035839482.1_cds_XP_035695375.1_1_1-1818_D8	0.89	0.51	0.96	276	Structure-only
lcl_XM_035839482.1_cds_XP_035695375.1_1_1-1818_D9	0.72	0.44	0.85	302	Structure-only
lcl_XM_035841940.1_cds_XP_035697833.1_1_1-1331_D1	0.84	0.53	0.93	269	Structure-only
lcl_XM_035841940.1_cds_XP_035697833.1_1_1-1331_D2	0.79	0.51	0.9	278	Structure-only
lcl_XM_035841940.1_cds_XP_035697833.1_1_1-1331_D3	0.88	0.69	0.94	279	Structure-only
lcl_XM_036502186.1_cds_XP_036358079.1_1_1-1034_D1	0.82	0.52	0.92	262	Structure-only
lcl_XM_036502186.1_cds_XP_036358079.1_1_1-1034_D12	0.89	0.63	0.96	271	Structure-only
lcl_XM_036502186.1_cds_XP_036358079.1_1_1-1034_D13	0.87	0.51	0.95	287	Structure-only
lcl_XM_036502186.1_cds_XP_036358079.1_1_1-1034_D14	0.84	0.44	0.94	300	Structure-only
lcl_XM_036502186.1_cds_XP_036358079.1_1_1-1034_D15	0.81	0.45	0.9	272	Structure-only
lcl_XM_036502186.1_cds_XP_036358079.1_1_1-1034_D2	0.87	0.63	0.95	268	Structure-only
lcl_XM_036502186.1_cds_XP_036358079.1_1_1-1034_D22	0.87	0.6	0.96	262	Structure-only
lcl_XM_036502186.1_cds_XP_036358079.1_1_1-1034_D23	0.9	0.61	0.96	266	Structure-only
lcl_XM_036502186.1_cds_XP_036358079.1_1_1-1034_D24	0.89	0.57	0.95	263	Structure-only
lcl_XM_036502186.1_cds_XP_036358079.1_1_1-1034_D3	0.86	0.61	0.95	279	Structure-only
lcl_XM_036502186.1_cds_XP_036358079.1_1_1-1034_D4	0.88	0.6	0.95	281	Structure-only
lcl_XM_036502186.1_cds_XP_036358079.1_1_1-1034_D5	0.89	0.61	0.96	285	Structure-only
lcl_XM_036502186.1_cds_XP_036358079.1_1_1-1034_D6	0.88	0.63	0.95	277	Structure-only
lcl_XM_036502186.1_cds_XP_036358079.1_1_1-1034_D7	0.88	0.5	0.97	271	Structure-only
lcl_XM_036502192.1_cds_XP_036358085.1_1_1-408_D1	0.75	0.43	0.91	258	Structure-only
lcl_XM_036502192.1_cds_XP_036358085.1_1_1-408_D3	0.89	0.55	0.96	283	Structure-only
lcl_XM_036502192.1_cds_XP_036358085.1_1_1-408_D5	0.89	0.63	0.96	276	Structure-only
lcl_XM_036502638.1_cds_XP_036358531.1_1_1-457_D1	0.82	0.33	0.94	274	Structure-only
lcl_XM_036502638.1_cds_XP_036358531.1_1_1-457_D3	0.87	0.58	0.95	288	Structure-only
lcl_XM_036502638.1_cds_XP_036358531.1_1_1-457_D6	0.87	0.5	0.95	278	Structure-only
lcl_XM_036502638.1_cds_XP_036358531.1_1_1-457_D7	0.86	0.5	0.94	274	Structure-only
lcl_XM_036506958.1_cds_XP_036362851.1_1_1-1384_D1	0.82	0.44	0.93	290	Structure-only
lcl_XM_036506958.1_cds_XP_036362851.1_1_1-1384_D10	0.91	0.65	0.96	277	Structure-only
lcl_XM_036506958.1_cds_XP_036362851.1_1_1-1384_D16	0.81	0.5	0.91	266	Structure-only
lcl_XM_036506958.1_cds_XP_036362851.1_1_1-1384_D2	0.87	0.59	0.96	285	Structure-only
lcl_XM_036506958.1_cds_XP_036362851.1_1_1-1384_D33	0.89	0.54	0.95	280	Structure-only
lcl_XM_036506958.1_cds_XP_036362851.1_1_1-1384_D34	0.88	0.62	0.95	285	Structure-only
lcl_XM_036506958.1_cds_XP_036362851.1_1_1-1384_D35	0.9	0.58	0.97	274	Structure-only
lcl_XM_036506958.1_cds_XP_036362851.1_1_1-1384_D36	0.87	0.57	0.95	294	Structure-only
lcl_XM_036506958.1_cds_XP_036362851.1_1_1-1384_D4	0.89	0.64	0.95	278	Structure-only
lcl_XM_036506958.1_cds_XP_036362851.1_1_1-1384_D5	0.78	0.4	0.89	285	Structure-only
lcl_XM_036506958.1_cds_XP_036362851.1_1_1-1384_D6	0.88	0.5	0.95	276	Structure-only
lcl_XM_036506958.1_cds_XP_036362851.1_1_1-1384_D7	0.91	0.67	0.96	266	Structure-only
lcl_XM_036506958.1_cds_XP_036362851.1_1_1-1384_D8	0.89	0.64	0.95	270	Structure-only
lcl_XM_036506958.1_cds_XP_036362851.1_1_1-1384_D9	0.87	0.56	0.95	286	Structure-only
lcl_XM_036507562.1_cds_XP_036363455.1_1_1-3271_D1	0.86	0.56	0.93	289	Structure-only
lcl_XM_036507562.1_cds_XP_036363455.1_1_1-3271_D10	0.86	0.54	0.94	301	Structure-only
lcl_XM_036507562.1_cds_XP_036363455.1_1_1-3271_D12	0.83	0.51	0.93	291	Structure-only
lcl_XM_036507562.1_cds_XP_036363455.1_1_1-3271_D13	0.87	0.52	0.95	294	Structure-only
lcl_XM_036507562.1_cds_XP_036363455.1_1_1-3271_D14	0.89	0.62	0.95	282	Structure-only
lcl_XM_036507562.1_cds_XP_036363455.1_1_1-3271_D15	0.88	0.58	0.95	288	Structure-only
lcl_XM_036507562.1_cds_XP_036363455.1_1_1-3271_D16	0.86	0.44	0.95	307	Structure-only
lcl_XM_036507562.1_cds_XP_036363455.1_1_1-3271_D17	0.87	0.57	0.95	289	Structure-only
lcl_XM_036507562.1_cds_XP_036363455.1_1_1-3271_D2	0.85	0.58	0.94	302	Structure-only
lcl_XM_036507562.1_cds_XP_036363455.1_1_1-3271_D21	0.87	0.5	0.94	289	Structure-only
lcl_XM_036507562.1_cds_XP_036363455.1_1_1-3271_D27	0.89	0.52	0.95	292	Structure-only
lcl_XM_036507562.1_cds_XP_036363455.1_1_1-3271_D3	0.84	0.5	0.94	292	Structure-only
lcl_XM_036507562.1_cds_XP_036363455.1_1_1-3271_D31	0.83	0.47	0.93	286	Structure-only
lcl_XM_036507562.1_cds_XP_036363455.1_1_1-3271_D33	0.88	0.62	0.95	293	Structure-only
lcl_XM_036507562.1_cds_XP_036363455.1_1_1-3271_D34	0.8	0.39	0.9	305	Structure-only
lcl_XM_036507562.1_cds_XP_036363455.1_1_1-3271_D35	0.84	0.55	0.93	295	Structure-only
lcl_XM_036507562.1_cds_XP_036363455.1_1_1-3271_D36	0.84	0.55	0.93	297	Structure-only
lcl_XM_036507562.1_cds_XP_036363455.1_1_1-3271_D38	0.83	0.51	0.92	304	Structure-only
lcl_XM_036507562.1_cds_XP_036363455.1_1_1-3271_D39	0.85	0.49	0.93	292	Structure-only
lcl_XM_036507562.1_cds_XP_036363455.1_1_1-3271_D4	0.8	0.52	0.91	280	Structure-only
lcl_XM_036507562.1_cds_XP_036363455.1_1_1-3271_D40	0.88	0.59	0.95	285	Structure-only
lcl_XM_036507562.1_cds_XP_036363455.1_1_1-3271_D43	0.87	0.54	0.94	298	Structure-only
lcl_XM_036507562.1_cds_XP_036363455.1_1_1-3271_D44	0.87	0.5	0.95	287	Structure-only
lcl_XM_036507562.1_cds_XP_036363455.1_1_1-3271_D45	0.86	0.56	0.94	291	Structure-only
lcl_XM_036507562.1_cds_XP_036363455.1_1_1-3271_D47	0.84	0.45	0.93	293	Structure-only
lcl_XM_036507562.1_cds_XP_036363455.1_1_1-3271_D48	0.88	0.64	0.95	295	Structure-only
lcl_XM_036507562.1_cds_XP_036363455.1_1_1-3271_D50	0.84	0.56	0.93	276	Structure-only
lcl_XM_036507562.1_cds_XP_036363455.1_1_1-3271_D51	0.79	0.51	0.9	287	Structure-only
lcl_XM_036507562.1_cds_XP_036363455.1_1_1-3271_D52	0.84	0.5	0.93	283	Structure-only
lcl_XM_036507562.1_cds_XP_036363455.1_1_1-3271_D53	0.8	0.45	0.9	298	Structure-only
lcl_XM_036507562.1_cds_XP_036363455.1_1_1-3271_D54	0.85	0.52	0.95	286	Structure-only
lcl_XM_036507562.1_cds_XP_036363455.1_1_1-3271_D6	0.8	0.54	0.9	286	Structure-only
lcl_XM_036507562.1_cds_XP_036363455.1_1_1-3271_D7	0.82	0.55	0.92	277	Structure-only
lcl_XM_036507562.1_cds_XP_036363455.1_1_1-3271_D8	0.84	0.59	0.92	296	Structure-only
lcl_XM_036507562.1_cds_XP_036363455.1_1_1-3271_D9	0.88	0.6	0.95	287	Structure-only
lcl_XM_036508766.1_cds_XP_036364659.1_1_1-510_D10	0.88	0.44	0.96	275	Structure-only
lcl_XM_036508766.1_cds_XP_036364659.1_1_1-510_D11	0.89	0.53	0.96	276	Structure-only
lcl_XM_036508766.1_cds_XP_036364659.1_1_1-510_D2	0.89	0.59	0.96	269	Structure-only
lcl_XM_036508766.1_cds_XP_036364659.1_1_1-510_D3	0.88	0.62	0.95	261	Structure-only
lcl_XM_036508766.1_cds_XP_036364659.1_1_1-510_D7	0.88	0.59	0.95	272	Structure-only
lcl_XM_036508766.1_cds_XP_036364659.1_1_1-510_D9	0.88	0.62	0.95	268	Structure-only
lcl_XM_036514445.1_cds_XP_036370338.1_1_1-247_D1	0.86	0.62	0.95	278	Structure-only
lcl_XM_036514445.1_cds_XP_036370338.1_1_1-247_D2	0.87	0.52	0.94	274	Structure-only
lcl_XM_036514445.1_cds_XP_036370338.1_1_1-247_D4	0.9	0.62	0.96	263	Structure-only
lcl_XM_036514445.1_cds_XP_036370338.1_1_1-247_D5	0.89	0.55	0.96	267	Structure-only
lcl_XM_036514517.1_cds_XP_036370410.1_1_1-144_D1	0.85	0.57	0.95	275	Structure-only
lcl_XM_036514517.1_cds_XP_036370410.1_1_1-144_D2	0.86	0.49	0.94	274	Structure-only
lcl_XM_047883545.1_cds_XP_047739501.1_1_1-1157_D1	0.84	0.42	0.93	306	Structure-only
lcl_XM_047883545.1_cds_XP_047739501.1_1_1-1157_D2	0.72	0.34	0.84	332	Structure-only
lcl_XM_056008787.1_cds_XP_055864762.1_1_1-119_D1	0.84	0.59	0.94	268	Structure-only
lcl_XM_056008787.1_cds_XP_055864762.1_1_1-119_D2	0.85	0.48	0.94	285	Structure-only
lcl_XM_066067948.1_cds_XP_065924020.1_1_1-348_D1	0.87	0.65	0.93	278	Structure-only
lcl_XM_066067948.1_cds_XP_065924020.1_1_1-348_D2	0.85	0.51	0.93	284	Structure-only
lcl_XM_066067948.1_cds_XP_065924020.1_1_1-348_D3	0.87	0.56	0.95	275	Structure-only
lcl_XM_066067948.1_cds_XP_065924020.1_1_1-348_D4	0.89	0.47	0.95	281	Structure-only
lcl_XM_066067948.1_cds_XP_065924020.1_1_1-348_D5	0.88	0.47	0.95	293	Structure-only
lcl_XM_066067948.1_cds_XP_065924020.1_1_1-348_D7	0.88	0.54	0.95	280	Structure-only

## Sheet: Queries_pLDDT_TMscore
Query	pLDDT_mean	pLDDT_min	n_residues	TM_score
rep_359_unrelaxed_rank_001_alphafold2_ptm_model_1_seed_000	96.43	88.38	245	0.8619
rep_129_unrelaxed_rank_001_alphafold2_ptm_model_1_seed_000	96.38	86.94	293	0.8772
rep_291_unrelaxed_rank_001_alphafold2_ptm_model_1_seed_000	95.81	85.44	235	0.9184
rep_125_unrelaxed_rank_001_alphafold2_ptm_model_1_seed_000	95.73	85.12	282	0.8955
rep_47_unrelaxed_rank_001_alphafold2_ptm_model_1_seed_000	95.58	87.44	216	0.8678
rep_3_unrelaxed_rank_001_alphafold2_ptm_model_1_seed_000	95.48	86.81	267	0.7967
rep_349_unrelaxed_rank_001_alphafold2_ptm_model_1_seed_000	95.44	88	281	0.8909
rep_251_unrelaxed_rank_001_alphafold2_ptm_model_1_seed_000	95.34	86.31	285	0.674
rep_175_unrelaxed_rank_001_alphafold2_ptm_model_1_seed_000	95.22	86.31	301	0.8447
rep_27_unrelaxed_rank_001_alphafold2_ptm_model_1_seed_000	95.09	86.12	215	0.9067
rep_29_unrelaxed_rank_001_alphafold2_ptm_model_1_seed_000	95.07	85.75	287	0.8269
rep_357_unrelaxed_rank_001_alphafold2_ptm_model_1_seed_000	95	87.44	266	0.9049
rep_285_unrelaxed_rank_001_alphafold2_ptm_model_1_seed_000	94.62	87.19	269	0.8961
rep_85_unrelaxed_rank_001_alphafold2_ptm_model_1_seed_000	94.55	84.12	283	0.8301
rep_21_unrelaxed_rank_001_alphafold2_ptm_model_1_seed_000	94.49	87.44	234	0.7347
rep_157_unrelaxed_rank_001_alphafold2_ptm_model_1_seed_000	94.37	85.19	266	0.9176
rep_89_unrelaxed_rank_001_alphafold2_ptm_model_1_seed_000	94.37	85	277	0.8298
rep_49_unrelaxed_rank_001_alphafold2_ptm_model_1_seed_000	94.23	82.31	277	0.9512
rep_167_unrelaxed_rank_001_alphafold2_ptm_model_1_seed_000	94.17	85.38	273	0.9548
rep_123_unrelaxed_rank_001_alphafold2_ptm_model_1_seed_000	94.12	85.06	216	0.9133
rep_77_unrelaxed_rank_001_alphafold2_ptm_model_1_seed_000	94.04	83.81	300	0.8824
rep_153_unrelaxed_rank_001_alphafold2_ptm_model_1_seed_000	93.99	81.69	224	0.9823
rep_1_unrelaxed_rank_001_alphafold2_ptm_model_1_seed_000	93.96	82.06	263	0.8443
rep_121_unrelaxed_rank_001_alphafold2_ptm_model_1_seed_000	93.96	83.31	221	0.9234
rep_87_unrelaxed_rank_001_alphafold2_ptm_model_1_seed_000	93.87	84.31	290	0.9732
rep_15_unrelaxed_rank_001_alphafold2_ptm_model_1_seed_000	93.76	84.19	253	0.8884
rep_115_unrelaxed_rank_001_alphafold2_ptm_model_1_seed_000	93.66	85	244	0.8679
rep_185_unrelaxed_rank_001_alphafold2_ptm_model_1_seed_000	93.52	84.19	295	0.9829
rep_223_unrelaxed_rank_001_alphafold2_ptm_model_1_seed_000	93.48	80.44	222	0.935
rep_305_unrelaxed_rank_001_alphafold2_ptm_model_1_seed_000	93.45	85.75	299	0.9353
rep_313_unrelaxed_rank_001_alphafold2_ptm_model_1_seed_000	93.36	85.25	287	0.9348
rep_371_unrelaxed_rank_001_alphafold2_ptm_model_1_seed_000	93.33	83.81	225	0.8901
rep_247_unrelaxed_rank_001_alphafold2_ptm_model_1_seed_000	93.3	80.44	234	0.9162
rep_301_unrelaxed_rank_001_alphafold2_ptm_model_1_seed_000	93.29	84.06	279	0.908
rep_299_unrelaxed_rank_001_alphafold2_ptm_model_1_seed_000	93.13	85.56	288	0.9007
rep_281_unrelaxed_rank_001_alphafold2_ptm_model_1_seed_000	93.12	82.19	285	0.8129
rep_37_unrelaxed_rank_001_alphafold2_ptm_model_1_seed_000	93.07	79.19	285	0.906
rep_103_unrelaxed_rank_001_alphafold2_ptm_model_1_seed_000	93.03	85.12	259	0.8215
rep_165_unrelaxed_rank_001_alphafold2_ptm_model_1_seed_000	92.91	81.81	310	0.7474
rep_337_unrelaxed_rank_001_alphafold2_ptm_model_1_seed_000	92.8	84.88	249	0.8547
rep_201_unrelaxed_rank_001_alphafold2_ptm_model_1_seed_000	92.8	78.81	260	0.876
rep_319_unrelaxed_rank_001_alphafold2_ptm_model_1_seed_000	92.78	85.25	286	0.9202
rep_309_unrelaxed_rank_001_alphafold2_ptm_model_1_seed_000	92.63	83.31	291	0.9314
rep_241_unrelaxed_rank_001_alphafold2_ptm_model_1_seed_000	92.54	64.06	312	0.903
rep_231_unrelaxed_rank_001_alphafold2_ptm_model_1_seed_000	92.5	76.44	219	0.7692
rep_287_unrelaxed_rank_001_alphafold2_ptm_model_1_seed_000	92.27	84.44	278	0.8092
rep_345_unrelaxed_rank_001_alphafold2_ptm_model_1_seed_000	92.21	81.88	269	0.8912
rep_105_unrelaxed_rank_001_alphafold2_ptm_model_1_seed_000	92.21	79	209	0.9347
rep_225_unrelaxed_rank_001_alphafold2_ptm_model_1_seed_000	92.2	81.5	229	0.9427
rep_193_unrelaxed_rank_001_alphafold2_ptm_model_1_seed_000	92.08	83.19	245	0.8471
rep_111_unrelaxed_rank_001_alphafold2_ptm_model_1_seed_000	92.07	80.5	254	0.8138
rep_55_unrelaxed_rank_001_alphafold2_ptm_model_1_seed_000	92.06	83.94	254	0.8291
rep_97_unrelaxed_rank_001_alphafold2_ptm_model_1_seed_000	91.99	81.81	232	0.9007
rep_159_unrelaxed_rank_001_alphafold2_ptm_model_1_seed_000	91.85	80.31	302	0.9358
rep_133_unrelaxed_rank_001_alphafold2_ptm_model_1_seed_000	91.8	78.38	229	0.9629
rep_83_unrelaxed_rank_001_alphafold2_ptm_model_1_seed_000	91.64	80.69	296	0.8513
rep_283_unrelaxed_rank_001_alphafold2_ptm_model_1_seed_000	91.62	78.12	241	0.9365
rep_195_unrelaxed_rank_001_alphafold2_ptm_model_1_seed_000	91.59	81.06	209	0.875
rep_237_unrelaxed_rank_001_alphafold2_ptm_model_1_seed_000	91.55	81.31	225	0.9216
rep_117_unrelaxed_rank_001_alphafold2_ptm_model_1_seed_000	91.52	83.44	221	0.644
rep_69_unrelaxed_rank_001_alphafold2_ptm_model_1_seed_000	91.52	84.19	260	0.8552
rep_59_unrelaxed_rank_001_alphafold2_ptm_model_1_seed_000	91.46	82.19	245	0.8111
rep_163_unrelaxed_rank_001_alphafold2_ptm_model_1_seed_000	91.43	79.75	270	0.7888
rep_361_unrelaxed_rank_001_alphafold2_ptm_model_1_seed_000	91.42	82.81	247	0.899
rep_131_unrelaxed_rank_001_alphafold2_ptm_model_1_seed_000	91.34	80.62	273	0.8847
rep_329_unrelaxed_rank_001_alphafold2_ptm_model_1_seed_000	91.28	82.94	272	0.9594
rep_217_unrelaxed_rank_001_alphafold2_ptm_model_1_seed_000	91.2	81.25	230	0.8899
rep_35_unrelaxed_rank_001_alphafold2_ptm_model_1_seed_000	91.13	78.12	284	0.8735
rep_91_unrelaxed_rank_001_alphafold2_ptm_model_1_seed_000	91.08	81.12	281	0.8157
rep_143_unrelaxed_rank_001_alphafold2_ptm_model_1_seed_000	91.03	77.94	243	0.8484
rep_303_unrelaxed_rank_001_alphafold2_ptm_model_1_seed_000	90.91	82.62	293	0.9359
rep_135_unrelaxed_rank_001_alphafold2_ptm_model_1_seed_000	90.83	81.56	230	0.8553
rep_31_unrelaxed_rank_001_alphafold2_ptm_model_1_seed_000	90.8	80.75	222	0.8869
rep_145_unrelaxed_rank_001_alphafold2_ptm_model_1_seed_000	90.66	72	267	0.7853
rep_315_unrelaxed_rank_001_alphafold2_ptm_model_1_seed_000	90.63	81.94	275	0.946
rep_307_unrelaxed_rank_001_alphafold2_ptm_model_1_seed_000	90.43	79.62	271	0.9455
rep_289_unrelaxed_rank_001_alphafold2_ptm_model_1_seed_000	90.41	78.81	222	0.9703
rep_51_unrelaxed_rank_001_alphafold2_ptm_model_1_seed_000	90.39	81.31	280	0.8089
rep_95_unrelaxed_rank_001_alphafold2_ptm_model_1_seed_000	90.03	78.75	298	0.7939
rep_367_unrelaxed_rank_001_alphafold2_ptm_model_1_seed_000	89.9	73.06	217	0.8527
rep_327_unrelaxed_rank_001_alphafold2_ptm_model_1_seed_000	89.9	79.06	281	0.8382
rep_207_unrelaxed_rank_001_alphafold2_ptm_model_1_seed_000	89.87	82.25	245	0.7604
rep_375_unrelaxed_rank_001_alphafold2_ptm_model_1_seed_000	89.86	79.94	215	0.9212
rep_277_unrelaxed_rank_001_alphafold2_ptm_model_1_seed_000	89.8	76.69	219	0.9211
rep_61_unrelaxed_rank_001_alphafold2_ptm_model_1_seed_000	89.75	81.56	245	0.9047
rep_113_unrelaxed_rank_001_alphafold2_ptm_model_1_seed_000	89.65	82.5	246	0.8449
rep_197_unrelaxed_rank_001_alphafold2_ptm_model_1_seed_000	89.5	74.38	230	0.9122
rep_155_unrelaxed_rank_001_alphafold2_ptm_model_1_seed_000	89.47	76.88	279	0.9191
rep_5_unrelaxed_rank_001_alphafold2_ptm_model_1_seed_000	89.4	79.81	270	0.8223
rep_107_unrelaxed_rank_001_alphafold2_ptm_model_1_seed_000	89.37	73.75	216	0.9054
rep_177_unrelaxed_rank_001_alphafold2_ptm_model_1_seed_000	89.16	64.56	276	0.831
rep_63_unrelaxed_rank_001_alphafold2_ptm_model_1_seed_000	89.1	77	241	0.8987
rep_269_unrelaxed_rank_001_alphafold2_ptm_model_1_seed_000	89.08	72.81	238	0.9426
rep_335_unrelaxed_rank_001_alphafold2_ptm_model_1_seed_000	89.07	65.12	258	0.8697
rep_311_unrelaxed_rank_001_alphafold2_ptm_model_1_seed_000	89.01	77.69	284	0.7646
rep_377_unrelaxed_rank_001_alphafold2_ptm_model_1_seed_000	88.95	80.5	228	0.8641
rep_279_unrelaxed_rank_001_alphafold2_ptm_model_1_seed_000	88.9	68.38	228	0.9176
rep_355_unrelaxed_rank_001_alphafold2_ptm_model_1_seed_000	88.88	69.31	257	0.8894
rep_187_unrelaxed_rank_001_alphafold2_ptm_model_1_seed_000	88.82	71.5	277	0.8771
rep_173_unrelaxed_rank_001_alphafold2_ptm_model_1_seed_000	88.79	64.88	296	0.8417
rep_227_unrelaxed_rank_001_alphafold2_ptm_model_1_seed_000	88.75	72.81	247	0.6671
rep_317_unrelaxed_rank_001_alphafold2_ptm_model_1_seed_000	88.7	77.56	271	0.9549
rep_53_unrelaxed_rank_001_alphafold2_ptm_model_1_seed_000	88.56	67	219	0.9154
rep_229_unrelaxed_rank_001_alphafold2_ptm_model_1_seed_000	88.29	80.06	224	0.9133
rep_139_unrelaxed_rank_001_alphafold2_ptm_model_1_seed_000	88.28	75.25	232	0.9017
rep_93_unrelaxed_rank_001_alphafold2_ptm_model_1_seed_000	88.19	66.38	250	0.8823
rep_71_unrelaxed_rank_001_alphafold2_ptm_model_1_seed_000	88.18	64.62	255	0.8793
rep_275_unrelaxed_rank_001_alphafold2_ptm_model_1_seed_000	88.18	73.56	211	0.882
rep_75_unrelaxed_rank_001_alphafold2_ptm_model_1_seed_000	88.15	80.25	262	0.8824
rep_321_unrelaxed_rank_001_alphafold2_ptm_model_1_seed_000	88.09	71.88	306	0.7843
rep_209_unrelaxed_rank_001_alphafold2_ptm_model_1_seed_000	88.06	70.25	226	0.882
rep_7_unrelaxed_rank_001_alphafold2_ptm_model_1_seed_000	87.96	76.81	281	0.7304
rep_265_unrelaxed_rank_001_alphafold2_ptm_model_1_seed_000	87.83	72.69	244	0.7889
rep_233_unrelaxed_rank_001_alphafold2_ptm_model_1_seed_000	87.76	62.59	248	0.7653
rep_183_unrelaxed_rank_001_alphafold2_ptm_model_1_seed_000	87.67	59.69	286	0.8212
rep_253_unrelaxed_rank_001_alphafold2_ptm_model_1_seed_000	87.55	60.5	235	0.8628
rep_141_unrelaxed_rank_001_alphafold2_ptm_model_1_seed_000	87.38	70.62	240	0.8574
rep_23_unrelaxed_rank_001_alphafold2_ptm_model_1_seed_000	87.22	71.06	248	0.823
rep_189_unrelaxed_rank_001_alphafold2_ptm_model_1_seed_000	87.21	70.25	240	0.8534
rep_267_unrelaxed_rank_001_alphafold2_ptm_model_1_seed_000	87.17	66.5	201	0.7975
rep_169_unrelaxed_rank_001_alphafold2_ptm_model_1_seed_000	86.82	68.31	292	0.8567
rep_331_unrelaxed_rank_001_alphafold2_ptm_model_1_seed_000	86.74	67.5	262	0.8668
rep_81_unrelaxed_rank_001_alphafold2_ptm_model_1_seed_000	86.72	62.69	262	0.9054
rep_365_unrelaxed_rank_001_alphafold2_ptm_model_1_seed_000	86.68	72.94	216	0.826
rep_9_unrelaxed_rank_001_alphafold2_ptm_model_1_seed_000	86.67	78.19	251	0.792
rep_351_unrelaxed_rank_001_alphafold2_ptm_model_1_seed_000	86.66	68.75	208
rep_363_unrelaxed_rank_001_alphafold2_ptm_model_1_seed_000	86.6	68.62	244	0.867
rep_323_unrelaxed_rank_001_alphafold2_ptm_model_1_seed_000	86.59	77.31	275	0.9172
rep_73_unrelaxed_rank_001_alphafold2_ptm_model_1_seed_000	86.56	51.47	303	0.8942
rep_295_unrelaxed_rank_001_alphafold2_ptm_model_1_seed_000	86.28	70.19	305	0.8118
rep_199_unrelaxed_rank_001_alphafold2_ptm_model_1_seed_000	86.2	64.5	198	0.8802
rep_213_unrelaxed_rank_001_alphafold2_ptm_model_1_seed_000	86.17	63.03	220	0.8385
rep_261_unrelaxed_rank_001_alphafold2_ptm_model_1_seed_000	86.07	68.19	212	0.9095
rep_79_unrelaxed_rank_001_alphafold2_ptm_model_1_seed_000	86.01	59.28	272	0.8223
rep_171_unrelaxed_rank_001_alphafold2_ptm_model_1_seed_000	85.65	65.56	280	0.8109
rep_339_unrelaxed_rank_001_alphafold2_ptm_model_1_seed_000	85.24	76.38	332	0.6733
rep_293_unrelaxed_rank_001_alphafold2_ptm_model_1_seed_000	85.22	61.06	244	0.796
rep_99_unrelaxed_rank_001_alphafold2_ptm_model_1_seed_000	85.18	59.44	228	0.9097
rep_297_unrelaxed_rank_001_alphafold2_ptm_model_1_seed_000	84.92	68.25	310	0.7947
rep_373_unrelaxed_rank_001_alphafold2_ptm_model_1_seed_000	84.81	67.5	246	0.9363
rep_211_unrelaxed_rank_001_alphafold2_ptm_model_1_seed_000	84.7	70.94	222	0.891
rep_341_unrelaxed_rank_001_alphafold2_ptm_model_1_seed_000	84.5	64.75	247	0.9718
rep_119_unrelaxed_rank_001_alphafold2_ptm_model_1_seed_000	84.43	51.62	204	0.853
rep_65_unrelaxed_rank_001_alphafold2_ptm_model_1_seed_000	84.42	65.31	237	0.8885
rep_109_unrelaxed_rank_001_alphafold2_ptm_model_1_seed_000	83.97	56.75	228	0.8451
rep_257_unrelaxed_rank_001_alphafold2_ptm_model_1_seed_000	83.65	63.88	228	0.765
rep_17_unrelaxed_rank_001_alphafold2_ptm_model_1_seed_000	83.64	64.25	243	0.8511
rep_369_unrelaxed_rank_001_alphafold2_ptm_model_1_seed_000	83.61	53.31	249	0.8401
rep_181_unrelaxed_rank_001_alphafold2_ptm_model_1_seed_000	83.35	67.62	298	0.76
rep_43_unrelaxed_rank_001_alphafold2_ptm_model_1_seed_000	83.06	61.75	218	0.8738
rep_25_unrelaxed_rank_001_alphafold2_ptm_model_1_seed_000	83.04	64.75	218	0.7817
rep_205_unrelaxed_rank_001_alphafold2_ptm_model_1_seed_000	82.96	54.31	266	0.8929
rep_39_unrelaxed_rank_001_alphafold2_ptm_model_1_seed_000	82.89	54.19	260	0.9326
rep_179_unrelaxed_rank_001_alphafold2_ptm_model_1_seed_000	82.84	56	287	0.8535
rep_45_unrelaxed_rank_001_alphafold2_ptm_model_1_seed_000	82.78	65.75	223	0.8586
rep_249_unrelaxed_rank_001_alphafold2_ptm_model_1_seed_000	81.76	55.41	222	0.7967
rep_41_unrelaxed_rank_001_alphafold2_ptm_model_1_seed_000	81.63	57.66	249	0.8915
rep_57_unrelaxed_rank_001_alphafold2_ptm_model_1_seed_000	81.35	63.56	246	0.6515
rep_271_unrelaxed_rank_001_alphafold2_ptm_model_1_seed_000	81.27	51.06	230	0.8043
rep_273_unrelaxed_rank_001_alphafold2_ptm_model_1_seed_000	81.11	61.34	254	0.9165
rep_343_unrelaxed_rank_001_alphafold2_ptm_model_1_seed_000	80.92	65	214	0.7237
rep_239_unrelaxed_rank_001_alphafold2_ptm_model_1_seed_000	80.52	48.03	297	0.7702
rep_101_unrelaxed_rank_001_alphafold2_ptm_model_1_seed_000	80.45	63.81	249	0.8466
rep_19_unrelaxed_rank_001_alphafold2_ptm_model_1_seed_000	79.98	62.28	218	0.7489
rep_353_unrelaxed_rank_001_alphafold2_ptm_model_1_seed_000	79.71	48.31	249	0.8274
rep_11_unrelaxed_rank_001_alphafold2_ptm_model_1_seed_000	79.65	64.38	273	0.9745
rep_127_unrelaxed_rank_001_alphafold2_ptm_model_1_seed_000	79.48	49.31	336	0.942
rep_219_unrelaxed_rank_001_alphafold2_ptm_model_1_seed_000	79.18	57.62	257	0.8594
rep_263_unrelaxed_rank_001_alphafold2_ptm_model_1_seed_000	79.08	64.94	242	0.8395
rep_161_unrelaxed_rank_001_alphafold2_ptm_model_1_seed_000	78.83	52.19	271	0.8565
rep_333_unrelaxed_rank_001_alphafold2_ptm_model_1_seed_000	78.61	54.34	241	0.7537
rep_235_unrelaxed_rank_001_alphafold2_ptm_model_1_seed_000	78.31	55.28	266	0.7849
rep_67_unrelaxed_rank_001_alphafold2_ptm_model_1_seed_000	78.23	58.91	248	0.7536
rep_221_unrelaxed_rank_001_alphafold2_ptm_model_1_seed_000	77.62	56.66	283	0.8731
rep_191_unrelaxed_rank_001_alphafold2_ptm_model_1_seed_000	77.07	59.22	218	0.6034
rep_151_unrelaxed_rank_001_alphafold2_ptm_model_1_seed_000	76.92	57.41	265	0.8278
rep_137_unrelaxed_rank_001_alphafold2_ptm_model_1_seed_000	75.51	63.38	213	0.8301
rep_347_unrelaxed_rank_001_alphafold2_ptm_model_1_seed_000	75	53.09	172	0.8932
rep_149_unrelaxed_rank_001_alphafold2_ptm_model_1_seed_000	74.19	54.53	226	0.8364
rep_255_unrelaxed_rank_001_alphafold2_ptm_model_1_seed_000	69.72	50.28	274	0.8307
rep_33_unrelaxed_rank_001_alphafold2_ptm_model_1_seed_000	69.11	53.66	197
rep_243_unrelaxed_rank_001_alphafold2_ptm_model_1_seed_000	68.76	57.25	223
rep_147_unrelaxed_rank_001_alphafold2_ptm_model_1_seed_000	67.21	58.56	218
rep_259_unrelaxed_rank_001_alphafold2_ptm_model_1_seed_000	66.73	46.78	206
rep_325_unrelaxed_rank_001_alphafold2_ptm_model_1_seed_000	60.57	46.41	289
rep_13_unrelaxed_rank_001_alphafold2_ptm_model_1_seed_000	60.49	47.28	261
rep_245_unrelaxed_rank_001_alphafold2_ptm_model_1_seed_000	55.79	47.72	224
rep_215_unrelaxed_rank_001_alphafold2_ptm_model_1_seed_000	55.33	37.69	277
rep_203_unrelaxed_rank_001_alphafold2_ptm_model_1_seed_000	50.68	41.84	322
